# Supplementary material for: E2F7 serves as a potential prognostic biomarker for lung adenocarcinoma
Source: Medicine (Baltimore). 2024 Jan 19;103(3):e34342. doi: 10.1097/MD.0000000000034342 (PMC10798722; doi:10.1097/MD.0000000000034342)
Supplement: Supplementary file 1 [file medi-103-e34342-s001.xlsx]

## Sheet: Table S1
rownames(datas.final)	Type	Values	Group
1	E2F1	4.16531	Tumor_G1
2	E2F2	1.6792	Tumor_G1
3	E2F3	3.67948	Tumor_G1
4	E2F4	4.8983	Tumor_G1
5	E2F5	1.98892	Tumor_G1
6	E2F6	3.37259	Tumor_G1
7	E2F7	1.3051	Tumor_G1
8	E2F8	1.57855	Tumor_G1
9	E2F1	6.56173	Tumor_G1
10	E2F2	5.05828	Tumor_G1
11	E2F3	4.53892	Tumor_G1
12	E2F4	6.19973	Tumor_G1
13	E2F5	2.84497	Tumor_G1
14	E2F6	4.02841	Tumor_G1
15	E2F7	4.28082	Tumor_G1
16	E2F8	5.39331	Tumor_G1
17	E2F1	4.83829	Tumor_G1
18	E2F2	2.64014	Tumor_G1
19	E2F3	4.68052	Tumor_G1
20	E2F4	5.80573	Tumor_G1
21	E2F5	2.8168	Tumor_G1
22	E2F6	3.64316	Tumor_G1
23	E2F7	1.06205	Tumor_G1
24	E2F8	2.27181	Tumor_G1
25	E2F1	4.78022	Tumor_G1
26	E2F2	2.81361	Tumor_G1
27	E2F3	4.22577	Tumor_G1
28	E2F4	6.02533	Tumor_G1
29	E2F5	2.43307	Tumor_G1
30	E2F6	3.31633	Tumor_G1
31	E2F7	0.835439	Tumor_G1
32	E2F8	2.45604	Tumor_G1
33	E2F1	5.36932	Tumor_G1
34	E2F2	3.22453	Tumor_G1
35	E2F3	4.72027	Tumor_G1
36	E2F4	5.86542	Tumor_G1
37	E2F5	2.35397	Tumor_G1
38	E2F6	3.49909	Tumor_G1
39	E2F7	1.88182	Tumor_G1
40	E2F8	3.44402	Tumor_G1
41	E2F1	4.27902	Tumor_G1
42	E2F2	1.89468	Tumor_G1
43	E2F3	4.69712	Tumor_G1
44	E2F4	6.42301	Tumor_G1
45	E2F5	2.57538	Tumor_G1
46	E2F6	3.49451	Tumor_G1
47	E2F7	1.31533	Tumor_G1
48	E2F8	2.6668	Tumor_G1
49	E2F1	5.09485	Tumor_G1
50	E2F2	2.17354	Tumor_G1
51	E2F3	4.79817	Tumor_G1
52	E2F4	6.26696	Tumor_G1
53	E2F5	3.31933	Tumor_G1
54	E2F6	4.06894	Tumor_G1
55	E2F7	1.90207	Tumor_G1
56	E2F8	3.72739	Tumor_G1
57	E2F1	2.85268	Tumor_G1
58	E2F2	1.22052	Tumor_G1
59	E2F3	3.04872	Tumor_G1
60	E2F4	5.75258	Tumor_G1
61	E2F5	2.37957	Tumor_G1
62	E2F6	2.92003	Tumor_G1
63	E2F7	1.41392	Tumor_G1
64	E2F8	2.39879	Tumor_G1
65	E2F1	6.2535	Tumor_G1
66	E2F2	2.25529	Tumor_G1
67	E2F3	4.76595	Tumor_G1
68	E2F4	5.94299	Tumor_G1
69	E2F5	2.73351	Tumor_G1
70	E2F6	4.10431	Tumor_G1
71	E2F7	1.20207	Tumor_G1
72	E2F8	3.80275	Tumor_G1
73	E2F1	4.15868	Tumor_G1
74	E2F2	1.79327	Tumor_G1
75	E2F3	4.34734	Tumor_G1
76	E2F4	5.8495	Tumor_G1
77	E2F5	2.61716	Tumor_G1
78	E2F6	3.40738	Tumor_G1
79	E2F7	1.26388	Tumor_G1
80	E2F8	2.09424	Tumor_G1
81	E2F1	4.07232	Tumor_G1
82	E2F2	0.967833	Tumor_G1
83	E2F3	3.74883	Tumor_G1
84	E2F4	5.84938	Tumor_G1
85	E2F5	2.73487	Tumor_G1
86	E2F6	3.30372	Tumor_G1
87	E2F7	0.690104	Tumor_G1
88	E2F8	1.50564	Tumor_G1
89	E2F1	2.41565	Tumor_G1
90	E2F2	1.11557	Tumor_G1
91	E2F3	3.33014	Tumor_G1
92	E2F4	5.65565	Tumor_G1
93	E2F5	2.49595	Tumor_G1
94	E2F6	3.55262	Tumor_G1
95	E2F7	0.999134	Tumor_G1
96	E2F8	1.44502	Tumor_G1
97	E2F1	4.41479	Tumor_G1
98	E2F2	1.74455	Tumor_G1
99	E2F3	4.07369	Tumor_G1
100	E2F4	6.285	Tumor_G1
101	E2F5	2.91926	Tumor_G1
102	E2F6	3.67618	Tumor_G1
103	E2F7	0.842134	Tumor_G1
104	E2F8	2.63545	Tumor_G1
105	E2F1	2.44278	Tumor_G1
106	E2F2	1.03217	Tumor_G1
107	E2F3	3.48173	Tumor_G1
108	E2F4	6.05305	Tumor_G1
109	E2F5	2.12102	Tumor_G1
110	E2F6	3.39709	Tumor_G1
111	E2F7	1.15205	Tumor_G1
112	E2F8	1.78806	Tumor_G1
113	E2F1	5.17198	Tumor_G1
114	E2F2	2.16932	Tumor_G1
115	E2F3	4.69373	Tumor_G1
116	E2F4	5.78711	Tumor_G1
117	E2F5	2.80114	Tumor_G1
118	E2F6	3.75474	Tumor_G1
119	E2F7	1.56042	Tumor_G1
120	E2F8	3.87497	Tumor_G1
121	E2F1	2.47199	Tumor_G1
122	E2F2	1.06039	Tumor_G1
123	E2F3	3.35471	Tumor_G1
124	E2F4	6.01454	Tumor_G1
125	E2F5	2.80585	Tumor_G1
126	E2F6	3.11811	Tumor_G1
127	E2F7	0.36087	Tumor_G1
128	E2F8	0.563744	Tumor_G1
129	E2F1	3.25455	Tumor_G1
130	E2F2	0.900876	Tumor_G1
131	E2F3	3.6724	Tumor_G1
132	E2F4	5.84028	Tumor_G1
133	E2F5	1.68127	Tumor_G1
134	E2F6	3.03085	Tumor_G1
135	E2F7	0.90512	Tumor_G1
136	E2F8	1.78018	Tumor_G1
137	E2F1	4.36895	Tumor_G1
138	E2F2	1.95624	Tumor_G1
139	E2F3	5.50001	Tumor_G1
140	E2F4	5.7485	Tumor_G1
141	E2F5	3.21174	Tumor_G1
142	E2F6	4.49059	Tumor_G1
143	E2F7	1.69492	Tumor_G1
144	E2F8	3.18981	Tumor_G1
145	E2F1	2.34432	Tumor_G1
146	E2F2	1.42288	Tumor_G1
147	E2F3	4.15384	Tumor_G1
148	E2F4	5.79398	Tumor_G1
149	E2F5	2.80752	Tumor_G1
150	E2F6	3.59089	Tumor_G1
151	E2F7	0.538141	Tumor_G1
152	E2F8	1.6876	Tumor_G1
153	E2F1	2.86215	Tumor_G1
154	E2F2	1.38608	Tumor_G1
155	E2F3	3.22361	Tumor_G1
156	E2F4	6.0947	Tumor_G1
157	E2F5	2.95576	Tumor_G1
158	E2F6	3.69562	Tumor_G1
159	E2F7	2.00753	Tumor_G1
160	E2F8	3.38252	Tumor_G1
161	E2F1	3.98666	Tumor_G1
162	E2F2	1.91968	Tumor_G1
163	E2F3	3.72629	Tumor_G1
164	E2F4	5.54632	Tumor_G1
165	E2F5	1.9307	Tumor_G1
166	E2F6	2.8661	Tumor_G1
167	E2F7	1.18091	Tumor_G1
168	E2F8	2.51889	Tumor_G1
169	E2F1	5.7186	Tumor_G1
170	E2F2	1.93032	Tumor_G1
171	E2F3	4.62469	Tumor_G1
172	E2F4	6.1922	Tumor_G1
173	E2F5	3.01132	Tumor_G1
174	E2F6	3.35796	Tumor_G1
175	E2F7	0.894372	Tumor_G1
176	E2F8	2.61193	Tumor_G1
177	E2F1	3.85673	Tumor_G1
178	E2F2	1.93919	Tumor_G1
179	E2F3	3.63359	Tumor_G1
180	E2F4	6.15223	Tumor_G1
181	E2F5	2.75412	Tumor_G1
182	E2F6	3.90485	Tumor_G1
183	E2F7	0.811142	Tumor_G1
184	E2F8	1.37055	Tumor_G1
185	E2F1	4.43435	Tumor_G1
186	E2F2	2.41592	Tumor_G1
187	E2F3	4.43912	Tumor_G1
188	E2F4	6.14256	Tumor_G1
189	E2F5	2.48998	Tumor_G1
190	E2F6	3.13994	Tumor_G1
191	E2F7	0.976657	Tumor_G1
192	E2F8	2.52165	Tumor_G1
193	E2F1	6.16595	Tumor_G1
194	E2F2	4.17357	Tumor_G1
195	E2F3	5.23957	Tumor_G1
196	E2F4	5.69667	Tumor_G1
197	E2F5	2.93881	Tumor_G1
198	E2F6	3.65117	Tumor_G1
199	E2F7	2.59648	Tumor_G1
200	E2F8	3.9506	Tumor_G1
201	E2F1	3.76426	Tumor_G1
202	E2F2	0.851519	Tumor_G1
203	E2F3	3.47566	Tumor_G1
204	E2F4	5.7358	Tumor_G1
205	E2F5	2.06388	Tumor_G1
206	E2F6	3.31597	Tumor_G1
207	E2F7	0.625925	Tumor_G1
208	E2F8	1.65892	Tumor_G1
209	E2F1	4.69898	Tumor_G1
210	E2F2	2.32671	Tumor_G1
211	E2F3	4.7228	Tumor_G1
212	E2F4	6.73919	Tumor_G1
213	E2F5	2.35383	Tumor_G1
214	E2F6	3.24317	Tumor_G1
215	E2F7	4.10952	Tumor_G1
216	E2F8	3.6589	Tumor_G1
217	E2F1	3.29218	Tumor_G1
218	E2F2	0.395721	Tumor_G1
219	E2F3	2.29455	Tumor_G1
220	E2F4	5.69635	Tumor_G1
221	E2F5	1.75211	Tumor_G1
222	E2F6	3.22669	Tumor_G1
223	E2F7	0.117695	Tumor_G1
224	E2F8	0.396598	Tumor_G1
225	E2F1	5.06751	Tumor_G1
226	E2F2	1.71392	Tumor_G1
227	E2F3	4.51114	Tumor_G1
228	E2F4	5.31796	Tumor_G1
229	E2F5	2.53966	Tumor_G1
230	E2F6	4.31499	Tumor_G1
231	E2F7	0.469261	Tumor_G1
232	E2F8	1.91468	Tumor_G1
233	E2F1	4.42265	Tumor_G1
234	E2F2	2.92533	Tumor_G1
235	E2F3	4.48283	Tumor_G1
236	E2F4	6.1975	Tumor_G1
237	E2F5	3.64339	Tumor_G1
238	E2F6	3.19832	Tumor_G1
239	E2F7	1.49662	Tumor_G1
240	E2F8	2.43232	Tumor_G1
241	E2F1	5.61943	Tumor_G1
242	E2F2	3.56273	Tumor_G1
243	E2F3	4.79345	Tumor_G1
244	E2F4	6.13803	Tumor_G1
245	E2F5	2.01692	Tumor_G1
246	E2F6	3.94858	Tumor_G1
247	E2F7	3.0059	Tumor_G1
248	E2F8	5.4226	Tumor_G1
249	E2F1	5.85263	Tumor_G1
250	E2F2	4.14671	Tumor_G1
251	E2F3	4.87956	Tumor_G1
252	E2F4	7.01449	Tumor_G1
253	E2F5	2.40329	Tumor_G1
254	E2F6	4.57497	Tumor_G1
255	E2F7	3.31083	Tumor_G1
256	E2F8	3.78381	Tumor_G1
257	E2F1	4.83071	Tumor_G1
258	E2F2	2.01235	Tumor_G1
259	E2F3	4.17131	Tumor_G1
260	E2F4	6.27951	Tumor_G1
261	E2F5	2.41151	Tumor_G1
262	E2F6	3.29781	Tumor_G1
263	E2F7	1.52316	Tumor_G1
264	E2F8	2.17785	Tumor_G1
265	E2F1	5.53933	Tumor_G1
266	E2F2	2.13093	Tumor_G1
267	E2F3	3.7193	Tumor_G1
268	E2F4	5.99794	Tumor_G1
269	E2F5	3.31898	Tumor_G1
270	E2F6	3.72193	Tumor_G1
271	E2F7	1.19667	Tumor_G1
272	E2F8	2.77934	Tumor_G1
273	E2F1	3.55379	Tumor_G1
274	E2F2	0.823912	Tumor_G1
275	E2F3	4.37285	Tumor_G1
276	E2F4	5.63896	Tumor_G1
277	E2F5	3.18026	Tumor_G1
278	E2F6	3.58991	Tumor_G1
279	E2F7	0.431783	Tumor_G1
280	E2F8	1.17696	Tumor_G1
281	E2F1	2.17201	Tumor_G1
282	E2F2	0.822608	Tumor_G1
283	E2F3	3.40481	Tumor_G1
284	E2F4	5.41344	Tumor_G1
285	E2F5	2.31638	Tumor_G1
286	E2F6	2.87334	Tumor_G1
287	E2F7	0.230572	Tumor_G1
288	E2F8	0.521252	Tumor_G1
289	E2F1	3.11937	Tumor_G1
290	E2F2	0.65892	Tumor_G1
291	E2F3	2.61697	Tumor_G1
292	E2F4	6.1351	Tumor_G1
293	E2F5	2.17747	Tumor_G1
294	E2F6	3.23203	Tumor_G1
295	E2F7	0.211635	Tumor_G1
296	E2F8	0.708143	Tumor_G1
297	E2F1	3.7521	Tumor_G1
298	E2F2	1.45375	Tumor_G1
299	E2F3	3.57353	Tumor_G1
300	E2F4	5.78367	Tumor_G1
301	E2F5	2.67823	Tumor_G1
302	E2F6	3.12687	Tumor_G1
303	E2F7	1.70071	Tumor_G1
304	E2F8	2.38648	Tumor_G1
305	E2F1	4.80998	Tumor_G1
306	E2F2	2.66909	Tumor_G1
307	E2F3	4.49983	Tumor_G1
308	E2F4	6.43087	Tumor_G1
309	E2F5	2.04446	Tumor_G1
310	E2F6	3.53978	Tumor_G1
311	E2F7	1.93753	Tumor_G1
312	E2F8	2.31499	Tumor_G1
313	E2F1	4.24988	Tumor_G1
314	E2F2	1.48661	Tumor_G1
315	E2F3	3.95728	Tumor_G1
316	E2F4	5.46625	Tumor_G1
317	E2F5	2.70523	Tumor_G1
318	E2F6	3.67714	Tumor_G1
319	E2F7	2.20664	Tumor_G1
320	E2F8	2.3961	Tumor_G1
321	E2F1	4.83711	Tumor_G1
322	E2F2	3.64889	Tumor_G1
323	E2F3	4.43046	Tumor_G1
324	E2F4	6.25602	Tumor_G1
325	E2F5	2.93804	Tumor_G1
326	E2F6	4.25321	Tumor_G1
327	E2F7	3.1775	Tumor_G1
328	E2F8	4.08082	Tumor_G1
329	E2F1	6.01199	Tumor_G1
330	E2F2	3.92755	Tumor_G1
331	E2F3	4.48938	Tumor_G1
332	E2F4	6.21002	Tumor_G1
333	E2F5	2.81631	Tumor_G1
334	E2F6	4.23308	Tumor_G1
335	E2F7	1.54903	Tumor_G1
336	E2F8	4.68984	Tumor_G1
337	E2F1	3.1737	Tumor_G1
338	E2F2	0.956131	Tumor_G1
339	E2F3	2.56803	Tumor_G1
340	E2F4	5.2727	Tumor_G1
341	E2F5	1.79942	Tumor_G1
342	E2F6	2.79678	Tumor_G1
343	E2F7	0.304745	Tumor_G1
344	E2F8	1.37851	Tumor_G1
345	E2F1	4.548	Tumor_G1
346	E2F2	2.86198	Tumor_G1
347	E2F3	4.3574	Tumor_G1
348	E2F4	5.69329	Tumor_G1
349	E2F5	3.39226	Tumor_G1
350	E2F6	4.07776	Tumor_G1
351	E2F7	1.71914	Tumor_G1
352	E2F8	3.64568	Tumor_G1
353	E2F1	2.43347	Tumor_G1
354	E2F2	0.573375	Tumor_G1
355	E2F3	4.36729	Tumor_G1
356	E2F4	6.18896	Tumor_G1
357	E2F5	2.83796	Tumor_G1
358	E2F6	3.79611	Tumor_G1
359	E2F7	0.240742	Tumor_G1
360	E2F8	0.564525	Tumor_G1
361	E2F1	5.91388	Tumor_G1
362	E2F2	4.25446	Tumor_G1
363	E2F3	4.66168	Tumor_G1
364	E2F4	6.28983	Tumor_G1
365	E2F5	4.55179	Tumor_G1
366	E2F6	3.69965	Tumor_G1
367	E2F7	1.41711	Tumor_G1
368	E2F8	3.67284	Tumor_G1
369	E2F1	5.68003	Tumor_G1
370	E2F2	3.93094	Tumor_G1
371	E2F3	4.81203	Tumor_G1
372	E2F4	6.58971	Tumor_G1
373	E2F5	3.29118	Tumor_G1
374	E2F6	4.15319	Tumor_G1
375	E2F7	1.37551	Tumor_G1
376	E2F8	3.21555	Tumor_G1
377	E2F1	4.80089	Tumor_G1
378	E2F2	0.999351	Tumor_G1
379	E2F3	3.45204	Tumor_G1
380	E2F4	5.94499	Tumor_G1
381	E2F5	2.62167	Tumor_G1
382	E2F6	3.07493	Tumor_G1
383	E2F7	0.601982	Tumor_G1
384	E2F8	1.78048	Tumor_G1
385	E2F1	4.03753	Tumor_G1
386	E2F2	2.62274	Tumor_G1
387	E2F3	3.85302	Tumor_G1
388	E2F4	5.30114	Tumor_G1
389	E2F5	2.50185	Tumor_G1
390	E2F6	2.77414	Tumor_G1
391	E2F7	0.935233	Tumor_G1
392	E2F8	2.53946	Tumor_G1
393	E2F1	3.35272	Tumor_G1
394	E2F2	1.8476	Tumor_G1
395	E2F3	3.95572	Tumor_G1
396	E2F4	5.68893	Tumor_G1
397	E2F5	2.32682	Tumor_G1
398	E2F6	3.34244	Tumor_G1
399	E2F7	0.569783	Tumor_G1
400	E2F8	1.89282	Tumor_G1
401	E2F1	4.06921	Tumor_G1
402	E2F2	2.26448	Tumor_G1
403	E2F3	3.87153	Tumor_G1
404	E2F4	5.6502	Tumor_G1
405	E2F5	2.25638	Tumor_G1
406	E2F6	3.20839	Tumor_G1
407	E2F7	0.909811	Tumor_G1
408	E2F8	1.69109	Tumor_G1
409	E2F1	3.19432	Tumor_G1
410	E2F2	1.81135	Tumor_G1
411	E2F3	4.49783	Tumor_G1
412	E2F4	6.10631	Tumor_G1
413	E2F5	1.61758	Tumor_G1
414	E2F6	3.45235	Tumor_G1
415	E2F7	1.26712	Tumor_G1
416	E2F8	2.50518	Tumor_G1
417	E2F1	4.21356	Tumor_G1
418	E2F2	1.76384	Tumor_G1
419	E2F3	4.71402	Tumor_G1
420	E2F4	5.95051	Tumor_G1
421	E2F5	3.02869	Tumor_G1
422	E2F6	3.85446	Tumor_G1
423	E2F7	0.542902	Tumor_G1
424	E2F8	2.32121	Tumor_G1
425	E2F1	5.05545	Tumor_G1
426	E2F2	2.37105	Tumor_G1
427	E2F3	4.605	Tumor_G1
428	E2F4	5.75172	Tumor_G1
429	E2F5	2.83884	Tumor_G1
430	E2F6	3.58493	Tumor_G1
431	E2F7	2.45146	Tumor_G1
432	E2F8	3.42877	Tumor_G1
433	E2F1	7.19343	Tumor_G1
434	E2F2	4.16077	Tumor_G1
435	E2F3	5.47128	Tumor_G1
436	E2F4	6.27203	Tumor_G1
437	E2F5	2.49937	Tumor_G1
438	E2F6	4.11843	Tumor_G1
439	E2F7	3.75415	Tumor_G1
440	E2F8	4.06423	Tumor_G1
441	E2F1	5.82339	Tumor_G1
442	E2F2	2.53349	Tumor_G1
443	E2F3	4.86338	Tumor_G1
444	E2F4	6.4333	Tumor_G1
445	E2F5	1.82395	Tumor_G1
446	E2F6	5.14353	Tumor_G1
447	E2F7	3.61259	Tumor_G1
448	E2F8	3.2233	Tumor_G1
449	E2F1	3.60998	Tumor_G1
450	E2F2	1.23291	Tumor_G1
451	E2F3	3.42109	Tumor_G1
452	E2F4	5.95494	Tumor_G1
453	E2F5	2.45528	Tumor_G1
454	E2F6	3.07593	Tumor_G1
455	E2F7	0.665575	Tumor_G1
456	E2F8	0.879392	Tumor_G1
457	E2F1	4.021	Tumor_G1
458	E2F2	2.07077	Tumor_G1
459	E2F3	4.76722	Tumor_G1
460	E2F4	5.83924	Tumor_G1
461	E2F5	3.79726	Tumor_G1
462	E2F6	3.44037	Tumor_G1
463	E2F7	1.03111	Tumor_G1
464	E2F8	3.83356	Tumor_G1
465	E2F1	7.42644	Tumor_G1
466	E2F2	2.99908	Tumor_G1
467	E2F3	4.31722	Tumor_G1
468	E2F4	5.69246	Tumor_G1
469	E2F5	1.97148	Tumor_G1
470	E2F6	4.04612	Tumor_G1
471	E2F7	2.99088	Tumor_G1
472	E2F8	4.51964	Tumor_G1
473	E2F1	3.80914	Tumor_G1
474	E2F2	2.09119	Tumor_G1
475	E2F3	4.56288	Tumor_G1
476	E2F4	4.91072	Tumor_G1
477	E2F5	3.28834	Tumor_G1
478	E2F6	3.58771	Tumor_G1
479	E2F7	2.17809	Tumor_G1
480	E2F8	2.01945	Tumor_G1
481	E2F1	4.96172	Tumor_G1
482	E2F2	1.74313	Tumor_G1
483	E2F3	4.05825	Tumor_G1
484	E2F4	6.04113	Tumor_G1
485	E2F5	3.14445	Tumor_G1
486	E2F6	2.95209	Tumor_G1
487	E2F7	2.33976	Tumor_G1
488	E2F8	2.49334	Tumor_G1
489	E2F1	3.01996	Tumor_G1
490	E2F2	1.80863	Tumor_G1
491	E2F3	4.12484	Tumor_G1
492	E2F4	5.23057	Tumor_G1
493	E2F5	3.43364	Tumor_G1
494	E2F6	3.60199	Tumor_G1
495	E2F7	0.89933	Tumor_G1
496	E2F8	2.62521	Tumor_G1
497	E2F1	3.77385	Tumor_G1
498	E2F2	2.08056	Tumor_G1
499	E2F3	3.46741	Tumor_G1
500	E2F4	5.65113	Tumor_G1
501	E2F5	2.08226	Tumor_G1
502	E2F6	3.65486	Tumor_G1
503	E2F7	0.624896	Tumor_G1
504	E2F8	2.64683	Tumor_G1
505	E2F1	4.03895	Tumor_G1
506	E2F2	1.18764	Tumor_G1
507	E2F3	3.70938	Tumor_G1
508	E2F4	5.69812	Tumor_G1
509	E2F5	2.01589	Tumor_G1
510	E2F6	2.89997	Tumor_G1
511	E2F7	1.29913	Tumor_G1
512	E2F8	2.77077	Tumor_G1
513	E2F1	2.95427	Tumor_G1
514	E2F2	1.57691	Tumor_G1
515	E2F3	3.57369	Tumor_G1
516	E2F4	5.78948	Tumor_G1
517	E2F5	2.58739	Tumor_G1
518	E2F6	3.09233	Tumor_G1
519	E2F7	0.796182	Tumor_G1
520	E2F8	1.75617	Tumor_G1
521	E2F1	5.14877	Tumor_G1
522	E2F2	2.24553	Tumor_G1
523	E2F3	3.33914	Tumor_G1
524	E2F4	6.54374	Tumor_G1
525	E2F5	4.19226	Tumor_G1
526	E2F6	3.97278	Tumor_G1
527	E2F7	0.704872	Tumor_G1
528	E2F8	1.6044	Tumor_G1
529	E2F1	5.89238	Tumor_G1
530	E2F2	2.88949	Tumor_G1
531	E2F3	3.77384	Tumor_G1
532	E2F4	5.72895	Tumor_G1
533	E2F5	2.97796	Tumor_G1
534	E2F6	4.01092	Tumor_G1
535	E2F7	1.93742	Tumor_G1
536	E2F8	2.86815	Tumor_G1
537	E2F1	5.62873	Tumor_G1
538	E2F2	2.77821	Tumor_G1
539	E2F3	5.1314	Tumor_G1
540	E2F4	6.90694	Tumor_G1
541	E2F5	2.9689	Tumor_G1
542	E2F6	4.14441	Tumor_G1
543	E2F7	1.50899	Tumor_G1
544	E2F8	3.49651	Tumor_G1
545	E2F1	6.68071	Tumor_G1
546	E2F2	3.57485	Tumor_G1
547	E2F3	5.16379	Tumor_G1
548	E2F4	5.53994	Tumor_G1
549	E2F5	3.24537	Tumor_G1
550	E2F6	4.29879	Tumor_G1
551	E2F7	2.83202	Tumor_G1
552	E2F8	4.19708	Tumor_G1
553	E2F1	4.49958	Tumor_G1
554	E2F2	1.75112	Tumor_G1
555	E2F3	5.07513	Tumor_G1
556	E2F4	6.26381	Tumor_G1
557	E2F5	2.5269	Tumor_G1
558	E2F6	3.69213	Tumor_G1
559	E2F7	0.828469	Tumor_G1
560	E2F8	2.46003	Tumor_G1
561	E2F1	5.41894	Tumor_G1
562	E2F2	3.68854	Tumor_G1
563	E2F3	4.45237	Tumor_G1
564	E2F4	5.81636	Tumor_G1
565	E2F5	3.96123	Tumor_G1
566	E2F6	3.86415	Tumor_G1
567	E2F7	1.76905	Tumor_G1
568	E2F8	3.12715	Tumor_G1
569	E2F1	6.42988	Tumor_G1
570	E2F2	2.67489	Tumor_G1
571	E2F3	4.83153	Tumor_G1
572	E2F4	6.41451	Tumor_G1
573	E2F5	2.98617	Tumor_G1
574	E2F6	3.66254	Tumor_G1
575	E2F7	2.94679	Tumor_G1
576	E2F8	4.36711	Tumor_G1
577	E2F1	6.74303	Tumor_G1
578	E2F2	2.87438	Tumor_G1
579	E2F3	5.9778	Tumor_G1
580	E2F4	6.14859	Tumor_G1
581	E2F5	3.20217	Tumor_G1
582	E2F6	4.34084	Tumor_G1
583	E2F7	3.24251	Tumor_G1
584	E2F8	3.83026	Tumor_G1
585	E2F1	4.24279	Tumor_G1
586	E2F2	2.0825	Tumor_G1
587	E2F3	4.27051	Tumor_G1
588	E2F4	5.64303	Tumor_G1
589	E2F5	2.51172	Tumor_G1
590	E2F6	3.23343	Tumor_G1
591	E2F7	1.43445	Tumor_G1
592	E2F8	2.43475	Tumor_G1
593	E2F1	4.70486	Tumor_G1
594	E2F2	2.23973	Tumor_G1
595	E2F3	4.16965	Tumor_G1
596	E2F4	6.38097	Tumor_G1
597	E2F5	1.45454	Tumor_G1
598	E2F6	3.77997	Tumor_G1
599	E2F7	2.40076	Tumor_G1
600	E2F8	4.36991	Tumor_G1
601	E2F1	3.12121	Tumor_G1
602	E2F2	0.879863	Tumor_G1
603	E2F3	3.05549	Tumor_G1
604	E2F4	5.55617	Tumor_G1
605	E2F5	2.2027	Tumor_G1
606	E2F6	3.16725	Tumor_G1
607	E2F7	0.423202	Tumor_G1
608	E2F8	0.76137	Tumor_G1
609	E2F1	4.6883	Tumor_G1
610	E2F2	2.98422	Tumor_G1
611	E2F3	4.44885	Tumor_G1
612	E2F4	6.58267	Tumor_G1
613	E2F5	2.62621	Tumor_G1
614	E2F6	3.6959	Tumor_G1
615	E2F7	2.1045	Tumor_G1
616	E2F8	2.50335	Tumor_G1
617	E2F1	2.49188	Tumor_G1
618	E2F2	0.682304	Tumor_G1
619	E2F3	3.57595	Tumor_G1
620	E2F4	5.66109	Tumor_G1
621	E2F5	2.03622	Tumor_G1
622	E2F6	3.07806	Tumor_G1
623	E2F7	1.51359	Tumor_G1
624	E2F8	0.616075	Tumor_G1
625	E2F1	3.62924	Tumor_G1
626	E2F2	1.92797	Tumor_G1
627	E2F3	3.55886	Tumor_G1
628	E2F4	5.56772	Tumor_G1
629	E2F5	2.79458	Tumor_G1
630	E2F6	3.30062	Tumor_G1
631	E2F7	0.759241	Tumor_G1
632	E2F8	2.45175	Tumor_G1
633	E2F1	5.9034	Tumor_G1
634	E2F2	2.42371	Tumor_G1
635	E2F3	4.56167	Tumor_G1
636	E2F4	6.28502	Tumor_G1
637	E2F5	2.5103	Tumor_G1
638	E2F6	3.81232	Tumor_G1
639	E2F7	1.62896	Tumor_G1
640	E2F8	2.7252	Tumor_G1
641	E2F1	3.56558	Tumor_G1
642	E2F2	1.39873	Tumor_G1
643	E2F3	3.53761	Tumor_G1
644	E2F4	5.79985	Tumor_G1
645	E2F5	3.06369	Tumor_G1
646	E2F6	2.94443	Tumor_G1
647	E2F7	0.737773	Tumor_G1
648	E2F8	1.26772	Tumor_G1
649	E2F1	4.76694	Tumor_G1
650	E2F2	2.86239	Tumor_G1
651	E2F3	4.79861	Tumor_G1
652	E2F4	5.93587	Tumor_G1
653	E2F5	2.77271	Tumor_G1
654	E2F6	3.49057	Tumor_G1
655	E2F7	1.10091	Tumor_G1
656	E2F8	3.19426	Tumor_G1
657	E2F1	3.36905	Tumor_G1
658	E2F2	1.24403	Tumor_G1
659	E2F3	4.66166	Tumor_G1
660	E2F4	5.99038	Tumor_G1
661	E2F5	2.37654	Tumor_G1
662	E2F6	3.75687	Tumor_G1
663	E2F7	0.453439	Tumor_G1
664	E2F8	0.872474	Tumor_G1
665	E2F1	4.65497	Tumor_G1
666	E2F2	3.09956	Tumor_G1
667	E2F3	4.65477	Tumor_G1
668	E2F4	5.91162	Tumor_G1
669	E2F5	3.30658	Tumor_G1
670	E2F6	4.39833	Tumor_G1
671	E2F7	1.32849	Tumor_G1
672	E2F8	2.61202	Tumor_G1
673	E2F1	4.41702	Tumor_G1
674	E2F2	2.16057	Tumor_G1
675	E2F3	4.31259	Tumor_G1
676	E2F4	6.25748	Tumor_G1
677	E2F5	2.63092	Tumor_G1
678	E2F6	3.17257	Tumor_G1
679	E2F7	1.66398	Tumor_G1
680	E2F8	2.97363	Tumor_G1
681	E2F1	3.90835	Tumor_G1
682	E2F2	0.837217	Tumor_G1
683	E2F3	3.61082	Tumor_G1
684	E2F4	5.73932	Tumor_G1
685	E2F5	2.46258	Tumor_G1
686	E2F6	2.92146	Tumor_G1
687	E2F7	2.28561	Tumor_G1
688	E2F8	3.00272	Tumor_G1
689	E2F1	6.60796	Tumor_G1
690	E2F2	2.07987	Tumor_G1
691	E2F3	4.79345	Tumor_G1
692	E2F4	5.99217	Tumor_G1
693	E2F5	2.98353	Tumor_G1
694	E2F6	3.07876	Tumor_G1
695	E2F7	0.830093	Tumor_G1
696	E2F8	3.28364	Tumor_G1
697	E2F1	5.29497	Tumor_G1
698	E2F2	2.55245	Tumor_G1
699	E2F3	3.9219	Tumor_G1
700	E2F4	6.6207	Tumor_G1
701	E2F5	2.42919	Tumor_G1
702	E2F6	3.60626	Tumor_G1
703	E2F7	1.28499	Tumor_G1
704	E2F8	3.44823	Tumor_G1
705	E2F1	4.97157	Tumor_G1
706	E2F2	3.06848	Tumor_G1
707	E2F3	4.6285	Tumor_G1
708	E2F4	6.41028	Tumor_G1
709	E2F5	1.62793	Tumor_G1
710	E2F6	3.46738	Tumor_G1
711	E2F7	1.27572	Tumor_G1
712	E2F8	3.49483	Tumor_G1
713	E2F1	4.38049	Tumor_G1
714	E2F2	2.4938	Tumor_G1
715	E2F3	4.24805	Tumor_G1
716	E2F4	5.65667	Tumor_G1
717	E2F5	2.75835	Tumor_G1
718	E2F6	3.6079	Tumor_G1
719	E2F7	1.51964	Tumor_G1
720	E2F8	3.22896	Tumor_G1
721	E2F1	5.28427	Tumor_G1
722	E2F2	2.05057	Tumor_G1
723	E2F3	5.07708	Tumor_G1
724	E2F4	6.27697	Tumor_G1
725	E2F5	3.6954	Tumor_G1
726	E2F6	3.73026	Tumor_G1
727	E2F7	0.789354	Tumor_G1
728	E2F8	2.81936	Tumor_G1
729	E2F1	4.00536	Tumor_G1
730	E2F2	1.44663	Tumor_G1
731	E2F3	4.63333	Tumor_G1
732	E2F4	5.58863	Tumor_G1
733	E2F5	3.74826	Tumor_G1
734	E2F6	3.47737	Tumor_G1
735	E2F7	0.724126	Tumor_G1
736	E2F8	2.51084	Tumor_G1
737	E2F1	2.93616	Tumor_G1
738	E2F2	1.65159	Tumor_G1
739	E2F3	4.16774	Tumor_G1
740	E2F4	6.4982	Tumor_G1
741	E2F5	1.47228	Tumor_G1
742	E2F6	3.68702	Tumor_G1
743	E2F7	0.268434	Tumor_G1
744	E2F8	1.27196	Tumor_G1
745	E2F1	4.6837	Tumor_G1
746	E2F2	2.27632	Tumor_G1
747	E2F3	3.957	Tumor_G1
748	E2F4	5.9136	Tumor_G1
749	E2F5	2.12555	Tumor_G1
750	E2F6	3.124	Tumor_G1
751	E2F7	1.25369	Tumor_G1
752	E2F8	2.9244	Tumor_G1
753	E2F1	6.1175	Tumor_G1
754	E2F2	2.12951	Tumor_G1
755	E2F3	4.22645	Tumor_G1
756	E2F4	6.34982	Tumor_G1
757	E2F5	2.98756	Tumor_G1
758	E2F6	3.58363	Tumor_G1
759	E2F7	1.43973	Tumor_G1
760	E2F8	2.81529	Tumor_G1
761	E2F1	3.8405	Tumor_G1
762	E2F2	1.6653	Tumor_G1
763	E2F3	3.80888	Tumor_G1
764	E2F4	6.04333	Tumor_G1
765	E2F5	2.08926	Tumor_G1
766	E2F6	3.45753	Tumor_G1
767	E2F7	1.16034	Tumor_G1
768	E2F8	1.58125	Tumor_G1
769	E2F1	3.73646	Tumor_G1
770	E2F2	1.33394	Tumor_G1
771	E2F3	3.0701	Tumor_G1
772	E2F4	5.64557	Tumor_G1
773	E2F5	2.02676	Tumor_G1
774	E2F6	2.88151	Tumor_G1
775	E2F7	0.469573	Tumor_G1
776	E2F8	1.03161	Tumor_G1
777	E2F1	3.75279	Tumor_G1
778	E2F2	0.563744	Tumor_G1
779	E2F3	2.44956	Tumor_G1
780	E2F4	5.28022	Tumor_G1
781	E2F5	2.16066	Tumor_G1
782	E2F6	3.32291	Tumor_G1
783	E2F7	0.0915306	Tumor_G1
784	E2F8	0.898789	Tumor_G1
785	E2F1	5.89563	Tumor_G1
786	E2F2	3.07207	Tumor_G1
787	E2F3	5.97305	Tumor_G1
788	E2F4	5.26032	Tumor_G1
789	E2F5	4.3525	Tumor_G1
790	E2F6	4.31712	Tumor_G1
791	E2F7	4.47248	Tumor_G1
792	E2F8	3.07397	Tumor_G1
793	E2F1	3.43408	Tumor_G1
794	E2F2	1.64865	Tumor_G1
795	E2F3	4.26688	Tumor_G1
796	E2F4	6.15108	Tumor_G1
797	E2F5	3.05891	Tumor_G1
798	E2F6	4.16532	Tumor_G1
799	E2F7	0.919149	Tumor_G1
800	E2F8	1.87066	Tumor_G1
801	E2F1	5.70453	Tumor_G1
802	E2F2	2.82463	Tumor_G1
803	E2F3	3.88468	Tumor_G1
804	E2F4	5.95006	Tumor_G1
805	E2F5	3.50977	Tumor_G1
806	E2F6	2.8183	Tumor_G1
807	E2F7	1.14529	Tumor_G1
808	E2F8	1.56409	Tumor_G1
809	E2F1	5.73184	Tumor_G1
810	E2F2	2.94697	Tumor_G1
811	E2F3	5.86693	Tumor_G1
812	E2F4	6.47169	Tumor_G1
813	E2F5	3.42895	Tumor_G1
814	E2F6	5.2407	Tumor_G1
815	E2F7	2.81869	Tumor_G1
816	E2F8	4.16514	Tumor_G1
817	E2F1	3.95813	Tumor_G1
818	E2F2	1.86798	Tumor_G1
819	E2F3	3.31207	Tumor_G1
820	E2F4	5.27953	Tumor_G1
821	E2F5	2.63568	Tumor_G1
822	E2F6	3.00277	Tumor_G1
823	E2F7	0.719403	Tumor_G1
824	E2F8	2.2862	Tumor_G1
825	E2F1	4.58538	Tumor_G1
826	E2F2	1.48939	Tumor_G1
827	E2F3	4.64082	Tumor_G1
828	E2F4	6.23468	Tumor_G1
829	E2F5	2.80523	Tumor_G1
830	E2F6	3.23413	Tumor_G1
831	E2F7	1.56452	Tumor_G1
832	E2F8	3.36562	Tumor_G1
833	E2F1	4.86496	Tumor_G1
834	E2F2	2.80978	Tumor_G1
835	E2F3	4.63202	Tumor_G1
836	E2F4	4.72986	Tumor_G1
837	E2F5	2.96901	Tumor_G1
838	E2F6	3.89003	Tumor_G1
839	E2F7	1.46221	Tumor_G1
840	E2F8	3.43841	Tumor_G1
841	E2F1	3.99277	Tumor_G1
842	E2F2	1.49042	Tumor_G1
843	E2F3	4.65164	Tumor_G1
844	E2F4	5.70226	Tumor_G1
845	E2F5	3.03591	Tumor_G1
846	E2F6	3.12274	Tumor_G1
847	E2F7	0.420725	Tumor_G1
848	E2F8	2.50039	Tumor_G1
849	E2F1	5.17415	Tumor_G1
850	E2F2	3.40298	Tumor_G1
851	E2F3	5.60463	Tumor_G1
852	E2F4	5.92294	Tumor_G1
853	E2F5	3.90378	Tumor_G1
854	E2F6	3.88678	Tumor_G1
855	E2F7	1.08038	Tumor_G1
856	E2F8	2.34423	Tumor_G1
857	E2F1	3.81627	Tumor_G1
858	E2F2	2.0072	Tumor_G1
859	E2F3	4.14822	Tumor_G1
860	E2F4	5.47523	Tumor_G1
861	E2F5	2.5404	Tumor_G1
862	E2F6	2.84784	Tumor_G1
863	E2F7	2.01735	Tumor_G1
864	E2F8	2.94161	Tumor_G1
865	E2F1	2.2122	Tumor_G1
866	E2F2	0.684819	Tumor_G1
867	E2F3	3.02744	Tumor_G1
868	E2F4	5.43947	Tumor_G1
869	E2F5	2.21645	Tumor_G1
870	E2F6	2.98619	Tumor_G1
871	E2F7	0.664028	Tumor_G1
872	E2F8	2.59283	Tumor_G1
873	E2F1	5.13191	Tumor_G1
874	E2F2	3.12588	Tumor_G1
875	E2F3	4.36757	Tumor_G1
876	E2F4	6.02579	Tumor_G1
877	E2F5	3.04743	Tumor_G1
878	E2F6	3.58495	Tumor_G1
879	E2F7	1.06122	Tumor_G1
880	E2F8	1.7379	Tumor_G1
881	E2F1	4.69655	Tumor_G1
882	E2F2	1.59938	Tumor_G1
883	E2F3	4.01538	Tumor_G1
884	E2F4	5.34549	Tumor_G1
885	E2F5	3.08036	Tumor_G1
886	E2F6	3.13783	Tumor_G1
887	E2F7	1.68685	Tumor_G1
888	E2F8	2.1506	Tumor_G1
889	E2F1	3.72429	Tumor_G1
890	E2F2	1.59612	Tumor_G1
891	E2F3	4.50252	Tumor_G1
892	E2F4	5.18463	Tumor_G1
893	E2F5	2.18748	Tumor_G1
894	E2F6	3.71245	Tumor_G1
895	E2F7	0.759923	Tumor_G1
896	E2F8	2.44148	Tumor_G1
897	E2F1	4.67751	Tumor_G1
898	E2F2	2.44339	Tumor_G1
899	E2F3	4.08715	Tumor_G1
900	E2F4	5.71904	Tumor_G1
901	E2F5	3.10022	Tumor_G1
902	E2F6	4.46211	Tumor_G1
903	E2F7	3.09413	Tumor_G1
904	E2F8	2.88356	Tumor_G1
905	E2F1	5.04945	Tumor_G1
906	E2F2	1.87849	Tumor_G1
907	E2F3	4.21689	Tumor_G1
908	E2F4	6.37534	Tumor_G1
909	E2F5	4.1859	Tumor_G1
910	E2F6	3.89204	Tumor_G1
911	E2F7	0.887525	Tumor_G1
912	E2F8	1.65182	Tumor_G1
913	E2F1	5.50118	Tumor_G1
914	E2F2	2.11583	Tumor_G1
915	E2F3	4.0772	Tumor_G1
916	E2F4	5.73498	Tumor_G1
917	E2F5	2.99472	Tumor_G1
918	E2F6	2.78222	Tumor_G1
919	E2F7	0.88049	Tumor_G1
920	E2F8	2.62494	Tumor_G1
921	E2F1	4.83431	Tumor_G1
922	E2F2	2.43461	Tumor_G1
923	E2F3	4.56307	Tumor_G1
924	E2F4	5.94832	Tumor_G1
925	E2F5	2.28324	Tumor_G1
926	E2F6	3.97434	Tumor_G1
927	E2F7	2.30545	Tumor_G1
928	E2F8	4.15928	Tumor_G1
929	E2F1	4.87178	Tumor_G1
930	E2F2	1.8922	Tumor_G1
931	E2F3	4.59255	Tumor_G1
932	E2F4	5.51194	Tumor_G1
933	E2F5	2.92661	Tumor_G1
934	E2F6	3.97408	Tumor_G1
935	E2F7	0.887369	Tumor_G1
936	E2F8	1.87113	Tumor_G1
937	E2F1	4.69333	Tumor_G1
938	E2F2	2.25108	Tumor_G1
939	E2F3	5.38711	Tumor_G1
940	E2F4	6.93367	Tumor_G1
941	E2F5	2.84191	Tumor_G1
942	E2F6	3.58503	Tumor_G1
943	E2F7	2.74883	Tumor_G1
944	E2F8	3.51149	Tumor_G1
945	E2F1	3.81287	Tumor_G1
946	E2F2	2.29384	Tumor_G1
947	E2F3	3.94046	Tumor_G1
948	E2F4	5.78653	Tumor_G1
949	E2F5	2.72443	Tumor_G1
950	E2F6	3.54011	Tumor_G1
951	E2F7	0.868766	Tumor_G1
952	E2F8	1.85886	Tumor_G1
953	E2F1	3.17401	Tumor_G1
954	E2F2	1.31057	Tumor_G1
955	E2F3	4.2887	Tumor_G1
956	E2F4	5.59679	Tumor_G1
957	E2F5	2.776	Tumor_G1
958	E2F6	3.16853	Tumor_G1
959	E2F7	0.522859	Tumor_G1
960	E2F8	1.37585	Tumor_G1
961	E2F1	6.02804	Tumor_G1
962	E2F2	2.65611	Tumor_G1
963	E2F3	4.83994	Tumor_G1
964	E2F4	6.26693	Tumor_G1
965	E2F5	3.68994	Tumor_G1
966	E2F6	3.59163	Tumor_G1
967	E2F7	1.63362	Tumor_G1
968	E2F8	3.09251	Tumor_G1
969	E2F1	4.16331	Tumor_G1
970	E2F2	2.58782	Tumor_G1
971	E2F3	4.2384	Tumor_G1
972	E2F4	6.26672	Tumor_G1
973	E2F5	1.72295	Tumor_G1
974	E2F6	3.4418	Tumor_G1
975	E2F7	1.63292	Tumor_G1
976	E2F8	3.27617	Tumor_G1
977	E2F1	4.05041	Tumor_G1
978	E2F2	1.95494	Tumor_G1
979	E2F3	4.01375	Tumor_G1
980	E2F4	5.78893	Tumor_G1
981	E2F5	3.52691	Tumor_G1
982	E2F6	3.16372	Tumor_G1
983	E2F7	0.45607	Tumor_G1
984	E2F8	2.09454	Tumor_G1
985	E2F1	5.3515	Tumor_G1
986	E2F2	2.2419	Tumor_G1
987	E2F3	3.45242	Tumor_G1
988	E2F4	5.83238	Tumor_G1
989	E2F5	2.1174	Tumor_G1
990	E2F6	3.21619	Tumor_G1
991	E2F7	0.965101	Tumor_G1
992	E2F8	3.23106	Tumor_G1
993	E2F1	3.56645	Tumor_G1
994	E2F2	0.56881	Tumor_G1
995	E2F3	4.12774	Tumor_G1
996	E2F4	6.77085	Tumor_G1
997	E2F5	3.27874	Tumor_G1
998	E2F6	3.45695	Tumor_G1
999	E2F7	0.28155	Tumor_G1
1000	E2F8	1.32274	Tumor_G1
1001	E2F1	2.85807	Tumor_G1
1002	E2F2	1.29031	Tumor_G1
1003	E2F3	4.02991	Tumor_G1
1004	E2F4	5.29104	Tumor_G1
1005	E2F5	3.59262	Tumor_G1
1006	E2F6	3.03004	Tumor_G1
1007	E2F7	1.52348	Tumor_G1
1008	E2F8	2.1202	Tumor_G1
1009	E2F1	4.67382	Tumor_G1
1010	E2F2	2.0208	Tumor_G1
1011	E2F3	3.95535	Tumor_G1
1012	E2F4	6.18177	Tumor_G1
1013	E2F5	2.17389	Tumor_G1
1014	E2F6	3.5133	Tumor_G1
1015	E2F7	1.14926	Tumor_G1
1016	E2F8	2.22336	Tumor_G1
1017	E2F1	3.94128	Tumor_G1
1018	E2F2	2.40196	Tumor_G1
1019	E2F3	4.8799	Tumor_G1
1020	E2F4	6.13188	Tumor_G1
1021	E2F5	3.03837	Tumor_G1
1022	E2F6	3.58792	Tumor_G1
1023	E2F7	1.1147	Tumor_G1
1024	E2F8	3.18322	Tumor_G1
1025	E2F1	4.88447	Tumor_G1
1026	E2F2	2.20511	Tumor_G1
1027	E2F3	3.75066	Tumor_G1
1028	E2F4	5.92372	Tumor_G1
1029	E2F5	2.31475	Tumor_G1
1030	E2F6	2.94328	Tumor_G1
1031	E2F7	1.31365	Tumor_G1
1032	E2F8	2.65226	Tumor_G1
1033	E2F1	6.0337	Tumor_G1
1034	E2F2	3.78167	Tumor_G1
1035	E2F3	5.82073	Tumor_G1
1036	E2F4	7.13648	Tumor_G1
1037	E2F5	2.24373	Tumor_G1
1038	E2F6	4.34144	Tumor_G1
1039	E2F7	4.66712	Tumor_G1
1040	E2F8	3.92482	Tumor_G1
1041	E2F1	3.51139	Tumor_G1
1042	E2F2	1.51647	Tumor_G1
1043	E2F3	3.63658	Tumor_G1
1044	E2F4	5.81762	Tumor_G1
1045	E2F5	1.76804	Tumor_G1
1046	E2F6	2.66257	Tumor_G1
1047	E2F7	0.4728	Tumor_G1
1048	E2F8	1.69849	Tumor_G1
1049	E2F1	4.55286	Tumor_G1
1050	E2F2	1.63255	Tumor_G1
1051	E2F3	4.31914	Tumor_G1
1052	E2F4	6.27346	Tumor_G1
1053	E2F5	3.26106	Tumor_G1
1054	E2F6	3.22042	Tumor_G1
1055	E2F7	2.52589	Tumor_G1
1056	E2F8	3.56968	Tumor_G1
1057	E2F1	3.53798	Tumor_G1
1058	E2F2	1.554	Tumor_G1
1059	E2F3	3.84479	Tumor_G1
1060	E2F4	5.93833	Tumor_G1
1061	E2F5	1.94381	Tumor_G1
1062	E2F6	3.38042	Tumor_G1
1063	E2F7	1.5359	Tumor_G1
1064	E2F8	1.46744	Tumor_G1
1065	E2F1	3.61064	Tumor_G1
1066	E2F2	2.54565	Tumor_G1
1067	E2F3	4.99186	Tumor_G1
1068	E2F4	5.50074	Tumor_G1
1069	E2F5	2.60808	Tumor_G1
1070	E2F6	3.48509	Tumor_G1
1071	E2F7	0.752834	Tumor_G1
1072	E2F8	2.52617	Tumor_G1
1073	E2F1	4.88114	Tumor_G1
1074	E2F2	3.50821	Tumor_G1
1075	E2F3	3.93496	Tumor_G1
1076	E2F4	6.43614	Tumor_G1
1077	E2F5	1.75279	Tumor_G1
1078	E2F6	3.17666	Tumor_G1
1079	E2F7	1.04733	Tumor_G1
1080	E2F8	2.99451	Tumor_G1
1081	E2F1	4.11293	Tumor_G1
1082	E2F2	2.5006	Tumor_G1
1083	E2F3	4.35918	Tumor_G1
1084	E2F4	5.71631	Tumor_G1
1085	E2F5	2.2875	Tumor_G1
1086	E2F6	3.22271	Tumor_G1
1087	E2F7	1.30906	Tumor_G1
1088	E2F8	2.97871	Tumor_G1
1089	E2F1	3.65849	Tumor_G1
1090	E2F2	2.03488	Tumor_G1
1091	E2F3	3.74004	Tumor_G1
1092	E2F4	4.735	Tumor_G1
1093	E2F5	3.18732	Tumor_G1
1094	E2F6	3.16832	Tumor_G1
1095	E2F7	0.776694	Tumor_G1
1096	E2F8	1.74032	Tumor_G1
1097	E2F1	6.64729	Tumor_G1
1098	E2F2	4.72008	Tumor_G1
1099	E2F3	6.51457	Tumor_G1
1100	E2F4	6.37668	Tumor_G1
1101	E2F5	3.48545	Tumor_G1
1102	E2F6	4.79795	Tumor_G1
1103	E2F7	4.29685	Tumor_G1
1104	E2F8	3.72895	Tumor_G1
1105	E2F1	3.69577	Tumor_G1
1106	E2F2	1.90701	Tumor_G1
1107	E2F3	3.49043	Tumor_G1
1108	E2F4	5.00783	Tumor_G1
1109	E2F5	1.51904	Tumor_G1
1110	E2F6	2.60542	Tumor_G1
1111	E2F7	0.791772	Tumor_G1
1112	E2F8	2.38333	Tumor_G1
1113	E2F1	5.1322	Tumor_G1
1114	E2F2	2.94983	Tumor_G1
1115	E2F3	5.73293	Tumor_G1
1116	E2F4	6.00452	Tumor_G1
1117	E2F5	2.93733	Tumor_G1
1118	E2F6	3.71902	Tumor_G1
1119	E2F7	2.60649	Tumor_G1
1120	E2F8	3.73458	Tumor_G1
1121	E2F1	6.42787	Tumor_G1
1122	E2F2	3.06362	Tumor_G1
1123	E2F3	5.25386	Tumor_G1
1124	E2F4	4.97473	Tumor_G1
1125	E2F5	2.00216	Tumor_G1
1126	E2F6	3.31333	Tumor_G1
1127	E2F7	1.67487	Tumor_G1
1128	E2F8	2.87588	Tumor_G1
1129	E2F1	4.62171	Tumor_G1
1130	E2F2	2.33173	Tumor_G1
1131	E2F3	4.28411	Tumor_G1
1132	E2F4	6.15965	Tumor_G1
1133	E2F5	3.48777	Tumor_G1
1134	E2F6	3.77926	Tumor_G1
1135	E2F7	1.7696	Tumor_G1
1136	E2F8	2.85435	Tumor_G1
1137	E2F1	4.39392	Tumor_G1
1138	E2F2	1.9169	Tumor_G1
1139	E2F3	3.72728	Tumor_G1
1140	E2F4	5.45124	Tumor_G1
1141	E2F5	1.3672	Tumor_G1
1142	E2F6	2.61704	Tumor_G1
1143	E2F7	1.03689	Tumor_G1
1144	E2F8	2.00036	Tumor_G1
1145	E2F1	4.67428	Tumor_G1
1146	E2F2	2.54824	Tumor_G1
1147	E2F3	3.93879	Tumor_G1
1148	E2F4	5.54355	Tumor_G1
1149	E2F5	2.4137	Tumor_G1
1150	E2F6	3.49584	Tumor_G1
1151	E2F7	1.68858	Tumor_G1
1152	E2F8	3.72466	Tumor_G1
1153	E2F1	4.14983	Tumor_G1
1154	E2F2	0.898789	Tumor_G1
1155	E2F3	3.8982	Tumor_G1
1156	E2F4	6.15242	Tumor_G1
1157	E2F5	2.99595	Tumor_G1
1158	E2F6	2.71141	Tumor_G1
1159	E2F7	0.139862	Tumor_G1
1160	E2F8	1.60065	Tumor_G1
1161	E2F1	5.02833	Tumor_G1
1162	E2F2	2.21304	Tumor_G1
1163	E2F3	4.07647	Tumor_G1
1164	E2F4	6.14534	Tumor_G1
1165	E2F5	3.02141	Tumor_G1
1166	E2F6	3.1795	Tumor_G1
1167	E2F7	2.71172	Tumor_G1
1168	E2F8	2.82623	Tumor_G1
1169	E2F1	5.04064	Tumor_G1
1170	E2F2	2.84503	Tumor_G1
1171	E2F3	4.55459	Tumor_G1
1172	E2F4	5.85202	Tumor_G1
1173	E2F5	2.4906	Tumor_G1
1174	E2F6	4.49639	Tumor_G1
1175	E2F7	1.73704	Tumor_G1
1176	E2F8	3.45443	Tumor_G1
1177	E2F1	4.87951	Tumor_G1
1178	E2F2	2.72343	Tumor_G1
1179	E2F3	3.91044	Tumor_G1
1180	E2F4	5.43294	Tumor_G1
1181	E2F5	3.21667	Tumor_G1
1182	E2F6	3.20373	Tumor_G1
1183	E2F7	1.67414	Tumor_G1
1184	E2F8	2.3875	Tumor_G1
1185	E2F1	3.16741	Tumor_G1
1186	E2F2	2.11293	Tumor_G1
1187	E2F3	3.66095	Tumor_G1
1188	E2F4	5.723	Tumor_G1
1189	E2F5	2.55758	Tumor_G1
1190	E2F6	3.35496	Tumor_G1
1191	E2F7	0.935686	Tumor_G1
1192	E2F8	1.49385	Tumor_G1
1193	E2F1	4.65295	Tumor_G1
1194	E2F2	1.87735	Tumor_G1
1195	E2F3	4.30861	Tumor_G1
1196	E2F4	6.30462	Tumor_G1
1197	E2F5	2.53849	Tumor_G1
1198	E2F6	2.83161	Tumor_G1
1199	E2F7	1.25296	Tumor_G1
1200	E2F8	2.79356	Tumor_G1
1201	E2F1	4.89905	Tumor_G1
1202	E2F2	1.91242	Tumor_G1
1203	E2F3	3.8644	Tumor_G1
1204	E2F4	5.76172	Tumor_G1
1205	E2F5	3.78384	Tumor_G1
1206	E2F6	2.95321	Tumor_G1
1207	E2F7	0.226509	Tumor_G1
1208	E2F8	3.45125	Tumor_G1
1209	E2F1	4.15308	Tumor_G1
1210	E2F2	1.3653	Tumor_G1
1211	E2F3	4.40862	Tumor_G1
1212	E2F4	6.33138	Tumor_G1
1213	E2F5	2.6245	Tumor_G1
1214	E2F6	3.97463	Tumor_G1
1215	E2F7	1.81828	Tumor_G1
1216	E2F8	3.23677	Tumor_G1
1217	E2F1	4.47301	Tumor_G1
1218	E2F2	2.14143	Tumor_G1
1219	E2F3	3.65204	Tumor_G1
1220	E2F4	5.49991	Tumor_G1
1221	E2F5	1.97882	Tumor_G1
1222	E2F6	2.8062	Tumor_G1
1223	E2F7	1.00259	Tumor_G1
1224	E2F8	2.35918	Tumor_G1
1225	E2F1	3.31233	Tumor_G1
1226	E2F2	0.926075	Tumor_G1
1227	E2F3	3.19122	Tumor_G1
1228	E2F4	5.39006	Tumor_G1
1229	E2F5	1.51506	Tumor_G1
1230	E2F6	2.91146	Tumor_G1
1231	E2F7	0.912727	Tumor_G1
1232	E2F8	1.32014	Tumor_G1
1233	E2F1	3.98576	Tumor_G1
1234	E2F2	2.33016	Tumor_G1
1235	E2F3	3.59023	Tumor_G1
1236	E2F4	5.90677	Tumor_G1
1237	E2F5	2.86511	Tumor_G1
1238	E2F6	2.9887	Tumor_G1
1239	E2F7	0.95977	Tumor_G1
1240	E2F8	2.10611	Tumor_G1
1241	E2F1	4.57435	Tumor_G1
1242	E2F2	2.09788	Tumor_G1
1243	E2F3	4.27103	Tumor_G1
1244	E2F4	6.94964	Tumor_G1
1245	E2F5	2.85898	Tumor_G1
1246	E2F6	3.69124	Tumor_G1
1247	E2F7	1.34426	Tumor_G1
1248	E2F8	2.7352	Tumor_G1
1249	E2F1	3.53355	Tumor_G1
1250	E2F2	1.46827	Tumor_G1
1251	E2F3	3.39387	Tumor_G1
1252	E2F4	5.49597	Tumor_G1
1253	E2F5	2.17153	Tumor_G1
1254	E2F6	2.63001	Tumor_G1
1255	E2F7	0.624616	Tumor_G1
1256	E2F8	1.15179	Tumor_G1
1257	E2F1	4.52785	Tumor_G1
1258	E2F2	2.0417	Tumor_G1
1259	E2F3	4.46761	Tumor_G1
1260	E2F4	5.27261	Tumor_G1
1261	E2F5	3.0103	Tumor_G1
1262	E2F6	3.45754	Tumor_G1
1263	E2F7	1.89716	Tumor_G1
1264	E2F8	2.13593	Tumor_G1
1265	E2F1	3.4321	Tumor_G1
1266	E2F2	1.34551	Tumor_G1
1267	E2F3	2.95674	Tumor_G1
1268	E2F4	5.58037	Tumor_G1
1269	E2F5	1.57937	Tumor_G1
1270	E2F6	2.83305	Tumor_G1
1271	E2F7	0.80091	Tumor_G1
1272	E2F8	1.05082	Tumor_G1
1273	E2F1	2.87054	Tumor_G1
1274	E2F2	0.60483	Tumor_G1
1275	E2F3	3.05629	Tumor_G1
1276	E2F4	5.63025	Tumor_G1
1277	E2F5	2.56289	Tumor_G1
1278	E2F6	3.06424	Tumor_G1
1279	E2F7	1.1001	Tumor_G1
1280	E2F8	2.49942	Tumor_G1
1281	E2F1	3.29697	Tumor_G1
1282	E2F2	1.57672	Tumor_G1
1283	E2F3	4.11622	Tumor_G1
1284	E2F4	6.30077	Tumor_G1
1285	E2F5	1.35958	Tumor_G1
1286	E2F6	3.11573	Tumor_G1
1287	E2F7	0.320658	Tumor_G1
1288	E2F8	1.51717	Tumor_G1
1289	E2F1	5.09477	Tumor_G1
1290	E2F2	3.00705	Tumor_G1
1291	E2F3	4.45925	Tumor_G1
1292	E2F4	6.60821	Tumor_G1
1293	E2F5	1.69711	Tumor_G1
1294	E2F6	3.0464	Tumor_G1
1295	E2F7	1.417	Tumor_G1
1296	E2F8	2.68914	Tumor_G1
1297	E2F1	4.25073	Tumor_G1
1298	E2F2	2.27932	Tumor_G1
1299	E2F3	4.10855	Tumor_G1
1300	E2F4	6.13	Tumor_G1
1301	E2F5	2.62178	Tumor_G1
1302	E2F6	3.40825	Tumor_G1
1303	E2F7	1.39122	Tumor_G1
1304	E2F8	2.62389	Tumor_G1
1305	E2F1	2.17935	Tumor_G1
1306	E2F2	0.350384	Tumor_G1
1307	E2F3	3.7566	Tumor_G1
1308	E2F4	5.77329	Tumor_G1
1309	E2F5	3.44406	Tumor_G1
1310	E2F6	4.24677	Tumor_G1
1311	E2F7	0.326652	Tumor_G1
1312	E2F8	1.90377	Tumor_G1
1313	E2F1	4.41166	Tumor_G1
1314	E2F2	1.75553	Tumor_G1
1315	E2F3	4.47862	Tumor_G1
1316	E2F4	6.22075	Tumor_G1
1317	E2F5	2.74347	Tumor_G1
1318	E2F6	3.37026	Tumor_G1
1319	E2F7	1.30381	Tumor_G1
1320	E2F8	3.08211	Tumor_G1
1321	E2F1	4.81374	Tumor_G1
1322	E2F2	1.86525	Tumor_G1
1323	E2F3	4.66381	Tumor_G1
1324	E2F4	5.89001	Tumor_G1
1325	E2F5	3.29826	Tumor_G1
1326	E2F6	4.1174	Tumor_G1
1327	E2F7	0.935837	Tumor_G1
1328	E2F8	3.32103	Tumor_G1
1329	E2F1	5.50236	Tumor_G1
1330	E2F2	2.46931	Tumor_G1
1331	E2F3	4.77315	Tumor_G1
1332	E2F4	5.99814	Tumor_G1
1333	E2F5	2.05064	Tumor_G1
1334	E2F6	3.73125	Tumor_G1
1335	E2F7	2.29866	Tumor_G1
1336	E2F8	3.13133	Tumor_G1
1337	E2F1	3.77437	Tumor_G1
1338	E2F2	1.57279	Tumor_G1
1339	E2F3	3.00023	Tumor_G1
1340	E2F4	5.69786	Tumor_G1
1341	E2F5	2.67385	Tumor_G1
1342	E2F6	3.74773	Tumor_G1
1343	E2F7	0.770026	Tumor_G1
1344	E2F8	1.3425	Tumor_G1
1345	E2F1	2.90998	Tumor_G1
1346	E2F2	1.65695	Tumor_G1
1347	E2F3	4.27781	Tumor_G1
1348	E2F4	6.019	Tumor_G1
1349	E2F5	2.28208	Tumor_G1
1350	E2F6	3.49732	Tumor_G1
1351	E2F7	0.698841	Tumor_G1
1352	E2F8	1.82314	Tumor_G1
1353	E2F1	2.79173	Tumor_G1
1354	E2F2	1.5773	Tumor_G1
1355	E2F3	3.79352	Tumor_G1
1356	E2F4	5.54102	Tumor_G1
1357	E2F5	2.25471	Tumor_G1
1358	E2F6	3.2305	Tumor_G1
1359	E2F7	1.70252	Tumor_G1
1360	E2F8	3.1099	Tumor_G1
1361	E2F1	4.54342	Tumor_G1
1362	E2F2	2.80593	Tumor_G1
1363	E2F3	4.7316	Tumor_G1
1364	E2F4	6.00111	Tumor_G1
1365	E2F5	1.48218	Tumor_G1
1366	E2F6	3.35029	Tumor_G1
1367	E2F7	1.30024	Tumor_G1
1368	E2F8	3.4845	Tumor_G1
1369	E2F1	3.30492	Tumor_G1
1370	E2F2	1.415	Tumor_G1
1371	E2F3	3.95137	Tumor_G1
1372	E2F4	5.99537	Tumor_G1
1373	E2F5	3.17281	Tumor_G1
1374	E2F6	3.93968	Tumor_G1
1375	E2F7	0.410233	Tumor_G1
1376	E2F8	1.44705	Tumor_G1
1377	E2F1	3.93373	Tumor_G1
1378	E2F2	1.53705	Tumor_G1
1379	E2F3	3.0446	Tumor_G1
1380	E2F4	6.4571	Tumor_G1
1381	E2F5	3.91165	Tumor_G1
1382	E2F6	3.78363	Tumor_G1
1383	E2F7	1.04215	Tumor_G1
1384	E2F8	1.6035	Tumor_G1
1385	E2F1	4.61317	Tumor_G1
1386	E2F2	3.35533	Tumor_G1
1387	E2F3	4.47996	Tumor_G1
1388	E2F4	6.49543	Tumor_G1
1389	E2F5	4.98301	Tumor_G1
1390	E2F6	4.07183	Tumor_G1
1391	E2F7	1.53341	Tumor_G1
1392	E2F8	3.58891	Tumor_G1
1393	E2F1	5.27431	Tumor_G1
1394	E2F2	3.1115	Tumor_G1
1395	E2F3	5.57325	Tumor_G1
1396	E2F4	5.65935	Tumor_G1
1397	E2F5	2.22123	Tumor_G1
1398	E2F6	3.97245	Tumor_G1
1399	E2F7	2.33763	Tumor_G1
1400	E2F8	3.1981	Tumor_G1
1401	E2F1	5.74569	Tumor_G1
1402	E2F2	1.95204	Tumor_G1
1403	E2F3	4.71159	Tumor_G1
1404	E2F4	5.74501	Tumor_G1
1405	E2F5	3.15987	Tumor_G1
1406	E2F6	3.47111	Tumor_G1
1407	E2F7	1.08923	Tumor_G1
1408	E2F8	2.68697	Tumor_G1
1409	E2F1	4.82084	Tumor_G1
1410	E2F2	2.45404	Tumor_G1
1411	E2F3	4.29028	Tumor_G1
1412	E2F4	5.88048	Tumor_G1
1413	E2F5	2.91902	Tumor_G1
1414	E2F6	3.67981	Tumor_G1
1415	E2F7	1.38388	Tumor_G1
1416	E2F8	2.82493	Tumor_G1
1417	E2F1	6.73649	Tumor_G1
1418	E2F2	3.36098	Tumor_G1
1419	E2F3	5.85323	Tumor_G1
1420	E2F4	6.20498	Tumor_G1
1421	E2F5	5.5691	Tumor_G1
1422	E2F6	4.68237	Tumor_G1
1423	E2F7	3.766	Tumor_G1
1424	E2F8	5.5436	Tumor_G1
1425	E2F1	4.29588	Tumor_G1
1426	E2F2	2.22036	Tumor_G1
1427	E2F3	3.67849	Tumor_G1
1428	E2F4	5.92544	Tumor_G1
1429	E2F5	2.77404	Tumor_G1
1430	E2F6	3.42147	Tumor_G1
1431	E2F7	1.88479	Tumor_G1
1432	E2F8	2.64662	Tumor_G1
1433	E2F1	3.97192	Tumor_G1
1434	E2F2	2.1138	Tumor_G1
1435	E2F3	4.3355	Tumor_G1
1436	E2F4	5.55944	Tumor_G1
1437	E2F5	3.72253	Tumor_G1
1438	E2F6	3.59891	Tumor_G1
1439	E2F7	1.22144	Tumor_G1
1440	E2F8	2.85459	Tumor_G1
1441	E2F1	3.84753	Tumor_G1
1442	E2F2	1.84792	Tumor_G1
1443	E2F3	4.23411	Tumor_G1
1444	E2F4	6.43906	Tumor_G1
1445	E2F5	3.34871	Tumor_G1
1446	E2F6	4.10369	Tumor_G1
1447	E2F7	0.420725	Tumor_G1
1448	E2F8	1.24732	Tumor_G1
1449	E2F1	4.83623	Tumor_G1
1450	E2F2	2.80511	Tumor_G1
1451	E2F3	3.64257	Tumor_G1
1452	E2F4	5.96789	Tumor_G1
1453	E2F5	3.10598	Tumor_G1
1454	E2F6	3.0229	Tumor_G1
1455	E2F7	0.971148	Tumor_G1
1456	E2F8	3.13182	Tumor_G1
1457	E2F1	5.61999	Tumor_G1
1458	E2F2	2.5666	Tumor_G1
1459	E2F3	4.55114	Tumor_G1
1460	E2F4	5.34705	Tumor_G1
1461	E2F5	2.90057	Tumor_G1
1462	E2F6	3.72003	Tumor_G1
1463	E2F7	1.85072	Tumor_G1
1464	E2F8	2.57364	Tumor_G1
1465	E2F1	5.1562	Tumor_G1
1466	E2F2	2.168	Tumor_G1
1467	E2F3	3.28191	Tumor_G1
1468	E2F4	5.83508	Tumor_G1
1469	E2F5	3.1037	Tumor_G1
1470	E2F6	3.28451	Tumor_G1
1471	E2F7	1.09221	Tumor_G1
1472	E2F8	2.38469	Tumor_G1
1473	E2F1	5.37747	Tumor_G1
1474	E2F2	2.68726	Tumor_G1
1475	E2F3	5.43834	Tumor_G1
1476	E2F4	7.50943	Tumor_G1
1477	E2F5	3.4582	Tumor_G1
1478	E2F6	4.2525	Tumor_G1
1479	E2F7	2.97394	Tumor_G1
1480	E2F8	3.98498	Tumor_G1
1481	E2F1	4.88602	Tumor_G1
1482	E2F2	3.14889	Tumor_G1
1483	E2F3	4.85765	Tumor_G1
1484	E2F4	6.15892	Tumor_G1
1485	E2F5	3.85753	Tumor_G1
1486	E2F6	3.84946	Tumor_G1
1487	E2F7	1.54952	Tumor_G1
1488	E2F8	3.33817	Tumor_G1
1489	E2F1	3.96109	Tumor_G1
1490	E2F2	2.76182	Tumor_G1
1491	E2F3	3.78256	Tumor_G1
1492	E2F4	6.22419	Tumor_G1
1493	E2F5	2.20214	Tumor_G1
1494	E2F6	3.20927	Tumor_G1
1495	E2F7	1.12856	Tumor_G1
1496	E2F8	2.2228	Tumor_G1
1497	E2F1	2.39369	Tumor_G1
1498	E2F2	1.00195	Tumor_G1
1499	E2F3	2.81469	Tumor_G1
1500	E2F4	5.38804	Tumor_G1
1501	E2F5	2.40343	Tumor_G1
1502	E2F6	3.19749	Tumor_G1
1503	E2F7	0.383718	Tumor_G1
1504	E2F8	1.52662	Tumor_G1
1505	E2F1	4.33077	Tumor_G1
1506	E2F2	1.03703	Tumor_G1
1507	E2F3	3.13225	Tumor_G1
1508	E2F4	5.75936	Tumor_G1
1509	E2F5	3.26388	Tumor_G1
1510	E2F6	3.64333	Tumor_G1
1511	E2F7	1.146	Tumor_G1
1512	E2F8	2.0482	Tumor_G1
1513	E2F1	2.80484	Tumor_G1
1514	E2F2	1.39342	Tumor_G1
1515	E2F3	3.31422	Tumor_G1
1516	E2F4	5.80541	Tumor_G1
1517	E2F5	2.31113	Tumor_G1
1518	E2F6	2.86977	Tumor_G1
1519	E2F7	1.18358	Tumor_G1
1520	E2F8	1.61782	Tumor_G1
1521	E2F1	3.94526	Tumor_G1
1522	E2F2	2.07169	Tumor_G1
1523	E2F3	3.92251	Tumor_G1
1524	E2F4	6.0469	Tumor_G1
1525	E2F5	3.80811	Tumor_G1
1526	E2F6	4.24132	Tumor_G1
1527	E2F7	2.12704	Tumor_G1
1528	E2F8	2.4649	Tumor_G1
1529	E2F1	4.2029	Tumor_G1
1530	E2F2	2.62059	Tumor_G1
1531	E2F3	4.92235	Tumor_G1
1532	E2F4	5.61747	Tumor_G1
1533	E2F5	3.34822	Tumor_G1
1534	E2F6	3.1797	Tumor_G1
1535	E2F7	0.300182	Tumor_G1
1536	E2F8	2.24202	Tumor_G1
1537	E2F1	3.9171	Tumor_G1
1538	E2F2	1.24616	Tumor_G1
1539	E2F3	4.28344	Tumor_G1
1540	E2F4	6.25965	Tumor_G1
1541	E2F5	2.32351	Tumor_G1
1542	E2F6	3.40909	Tumor_G1
1543	E2F7	1.85929	Tumor_G1
1544	E2F8	2.66723	Tumor_G1
1545	E2F1	3.98788	Tumor_G1
1546	E2F2	1.72378	Tumor_G1
1547	E2F3	3.82441	Tumor_G1
1548	E2F4	5.96083	Tumor_G1
1549	E2F5	2.75497	Tumor_G1
1550	E2F6	3.25136	Tumor_G1
1551	E2F7	0.983969	Tumor_G1
1552	E2F8	1.91219	Tumor_G1
1553	E2F1	5.6808	Tumor_G1
1554	E2F2	2.83244	Tumor_G1
1555	E2F3	4.15169	Tumor_G1
1556	E2F4	7.03046	Tumor_G1
1557	E2F5	3.31791	Tumor_G1
1558	E2F6	3.78463	Tumor_G1
1559	E2F7	1.18428	Tumor_G1
1560	E2F8	2.64651	Tumor_G1
1561	E2F1	4.58849	Tumor_G1
1562	E2F2	1.67897	Tumor_G1
1563	E2F3	3.66575	Tumor_G1
1564	E2F4	6.43266	Tumor_G1
1565	E2F5	3.21915	Tumor_G1
1566	E2F6	3.93119	Tumor_G1
1567	E2F7	1.40817	Tumor_G1
1568	E2F8	2.97541	Tumor_G1
1569	E2F1	7.04921	Tumor_G1
1570	E2F2	5.73063	Tumor_G1
1571	E2F3	6.06328	Tumor_G1
1572	E2F4	6.62066	Tumor_G1
1573	E2F5	3.27827	Tumor_G1
1574	E2F6	4.8354	Tumor_G1
1575	E2F7	3.88189	Tumor_G1
1576	E2F8	5.23815	Tumor_G1
1577	E2F1	2.58284	Tumor_G1
1578	E2F2	1.87935	Tumor_G1
1579	E2F3	4.94184	Tumor_G1
1580	E2F4	4.12475	Tumor_G1
1581	E2F5	2.53682	Tumor_G1
1582	E2F6	3.84334	Tumor_G1
1583	E2F7	1.36888	Tumor_G1
1584	E2F8	2.71881	Tumor_G1
1585	E2F1	4.53876	Tumor_G1
1586	E2F2	1.61688	Tumor_G1
1587	E2F3	4.03346	Tumor_G1
1588	E2F4	5.43742	Tumor_G1
1589	E2F5	2.53396	Tumor_G1
1590	E2F6	3.28454	Tumor_G1
1591	E2F7	0.545474	Tumor_G1
1592	E2F8	1.84768	Tumor_G1
1593	E2F1	3.44029	Tumor_G1
1594	E2F2	1.49047	Tumor_G1
1595	E2F3	4.26591	Tumor_G1
1596	E2F4	5.91032	Tumor_G1
1597	E2F5	2.66512	Tumor_G1
1598	E2F6	3.36181	Tumor_G1
1599	E2F7	1.42777	Tumor_G1
1600	E2F8	2.61932	Tumor_G1
1601	E2F1	5.74637	Tumor_G1
1602	E2F2	3.19226	Tumor_G1
1603	E2F3	4.00532	Tumor_G1
1604	E2F4	6.22945	Tumor_G1
1605	E2F5	1.94482	Tumor_G1
1606	E2F6	3.79397	Tumor_G1
1607	E2F7	1.80978	Tumor_G1
1608	E2F8	2.1233	Tumor_G1
1609	E2F1	3.20814	Tumor_G1
1610	E2F2	1.90003	Tumor_G1
1611	E2F3	3.75012	Tumor_G1
1612	E2F4	5.37512	Tumor_G1
1613	E2F5	2.00928	Tumor_G1
1614	E2F6	2.84286	Tumor_G1
1615	E2F7	0.771548	Tumor_G1
1616	E2F8	1.90385	Tumor_G1
1617	E2F1	4.89253	Tumor_G1
1618	E2F2	2.45686	Tumor_G1
1619	E2F3	3.73009	Tumor_G1
1620	E2F4	5.71947	Tumor_G1
1621	E2F5	3.2314	Tumor_G1
1622	E2F6	2.69553	Tumor_G1
1623	E2F7	1.69341	Tumor_G1
1624	E2F8	1.67685	Tumor_G1
1625	E2F1	4.18738	Tumor_G1
1626	E2F2	1.7863	Tumor_G1
1627	E2F3	3.05129	Tumor_G1
1628	E2F4	5.90071	Tumor_G1
1629	E2F5	4.38394	Tumor_G1
1630	E2F6	3.26491	Tumor_G1
1631	E2F7	0.806448	Tumor_G1
1632	E2F8	1.82024	Tumor_G1
1633	E2F1	3.40893	Tumor_G1
1634	E2F2	1.1432	Tumor_G1
1635	E2F3	3.64448	Tumor_G1
1636	E2F4	5.37407	Tumor_G1
1637	E2F5	2.9328	Tumor_G1
1638	E2F6	3.36396	Tumor_G1
1639	E2F7	0.58111	Tumor_G1
1640	E2F8	1.63849	Tumor_G1
1641	E2F1	3.54937	Tumor_G1
1642	E2F2	1.77433	Tumor_G1
1643	E2F3	3.81218	Tumor_G1
1644	E2F4	5.61024	Tumor_G1
1645	E2F5	3.10588	Tumor_G1
1646	E2F6	3.44607	Tumor_G1
1647	E2F7	0.773574	Tumor_G1
1648	E2F8	1.91483	Tumor_G1
1649	E2F1	3.34829	Tumor_G1
1650	E2F2	1.25544	Tumor_G1
1651	E2F3	3.07733	Tumor_G1
1652	E2F4	5.77177	Tumor_G1
1653	E2F5	2.96995	Tumor_G1
1654	E2F6	4.30453	Tumor_G1
1655	E2F7	0.24062	Tumor_G1
1656	E2F8	1.60122	Tumor_G1
1657	E2F1	5.85704	Tumor_G1
1658	E2F2	3.9239	Tumor_G1
1659	E2F3	4.73363	Tumor_G1
1660	E2F4	6.03732	Tumor_G1
1661	E2F5	3.33398	Tumor_G1
1662	E2F6	4.63885	Tumor_G1
1663	E2F7	2.81504	Tumor_G1
1664	E2F8	5.02862	Tumor_G1
1665	E2F1	3.72153	Tumor_G1
1666	E2F2	1.01949	Tumor_G1
1667	E2F3	3.17867	Tumor_G1
1668	E2F4	6.07207	Tumor_G1
1669	E2F5	2.43288	Tumor_G1
1670	E2F6	3.09079	Tumor_G1
1671	E2F7	0.919836	Tumor_G1
1672	E2F8	2.10027	Tumor_G1
1673	E2F1	3.31657	Tumor_G1
1674	E2F2	1.37173	Tumor_G1
1675	E2F3	3.02125	Tumor_G1
1676	E2F4	5.43558	Tumor_G1
1677	E2F5	1.7219	Tumor_G1
1678	E2F6	2.50337	Tumor_G1
1679	E2F7	0.671565	Tumor_G1
1680	E2F8	1.35191	Tumor_G1
1681	E2F1	4.04003	Tumor_G1
1682	E2F2	1.59206	Tumor_G1
1683	E2F3	5.27402	Tumor_G1
1684	E2F4	6.13505	Tumor_G1
1685	E2F5	3.53809	Tumor_G1
1686	E2F6	4.2341	Tumor_G1
1687	E2F7	0.899408	Tumor_G1
1688	E2F8	1.88378	Tumor_G1
1689	E2F1	5.33769	Tumor_G1
1690	E2F2	2.36404	Tumor_G1
1691	E2F3	5.39018	Tumor_G1
1692	E2F4	6.28744	Tumor_G1
1693	E2F5	2.39791	Tumor_G1
1694	E2F6	3.9536	Tumor_G1
1695	E2F7	2.43323	Tumor_G1
1696	E2F8	4.0482	Tumor_G1
1697	E2F1	4.70065	Tumor_G1
1698	E2F2	2.06771	Tumor_G1
1699	E2F3	4.22655	Tumor_G1
1700	E2F4	6.23401	Tumor_G1
1701	E2F5	2.87052	Tumor_G1
1702	E2F6	3.11532	Tumor_G1
1703	E2F7	1.87959	Tumor_G1
1704	E2F8	3.40902	Tumor_G1
1705	E2F1	4.38921	Tumor_G1
1706	E2F2	1.9321	Tumor_G1
1707	E2F3	4.35726	Tumor_G1
1708	E2F4	6.11403	Tumor_G1
1709	E2F5	2.42707	Tumor_G1
1710	E2F6	3.34106	Tumor_G1
1711	E2F7	1.24623	Tumor_G1
1712	E2F8	3.69875	Tumor_G1
1713	E2F1	4.21832	Tumor_G1
1714	E2F2	2.00249	Tumor_G1
1715	E2F3	4.00553	Tumor_G1
1716	E2F4	6.30392	Tumor_G1
1717	E2F5	1.97398	Tumor_G1
1718	E2F6	2.9097	Tumor_G1
1719	E2F7	1.50457	Tumor_G1
1720	E2F8	1.90335	Tumor_G1
1721	E2F1	5.46322	Tumor_G1
1722	E2F2	3.06568	Tumor_G1
1723	E2F3	4.51863	Tumor_G1
1724	E2F4	5.78327	Tumor_G1
1725	E2F5	3.21878	Tumor_G1
1726	E2F6	4.47019	Tumor_G1
1727	E2F7	1.33222	Tumor_G1
1728	E2F8	3.63529	Tumor_G1
1729	E2F1	3.21442	Tumor_G1
1730	E2F2	1.69055	Tumor_G1
1731	E2F3	3.29668	Tumor_G1
1732	E2F4	5.91922	Tumor_G1
1733	E2F5	2.23686	Tumor_G1
1734	E2F6	3.02286	Tumor_G1
1735	E2F7	0.361095	Tumor_G1
1736	E2F8	1.14535	Tumor_G1
1737	E2F1	5.9838	Tumor_G1
1738	E2F2	2.50228	Tumor_G1
1739	E2F3	3.70669	Tumor_G1
1740	E2F4	6.33243	Tumor_G1
1741	E2F5	4.22059	Tumor_G1
1742	E2F6	3.90165	Tumor_G1
1743	E2F7	0.481816	Tumor_G1
1744	E2F8	1.94834	Tumor_G1
1745	E2F1	5.40131	Tumor_G1
1746	E2F2	3.86449	Tumor_G1
1747	E2F3	5.30211	Tumor_G1
1748	E2F4	5.93695	Tumor_G1
1749	E2F5	3.86381	Tumor_G1
1750	E2F6	3.53174	Tumor_G1
1751	E2F7	0.490057	Tumor_G1
1752	E2F8	3.33851	Tumor_G1
1753	E2F1	5.59389	Tumor_G1
1754	E2F2	3.35425	Tumor_G1
1755	E2F3	5.26323	Tumor_G1
1756	E2F4	5.4122	Tumor_G1
1757	E2F5	2.67568	Tumor_G1
1758	E2F6	3.45589	Tumor_G1
1759	E2F7	0.870424	Tumor_G1
1760	E2F8	2.90493	Tumor_G1
1761	E2F1	3.86908	Tumor_G1
1762	E2F2	0.785006	Tumor_G1
1763	E2F3	3.52234	Tumor_G1
1764	E2F4	6.415	Tumor_G1
1765	E2F5	1.77669	Tumor_G1
1766	E2F6	4.06926	Tumor_G1
1767	E2F7	0.423094	Tumor_G1
1768	E2F8	2.80556	Tumor_G1
1769	E2F1	4.36725	Tumor_G1
1770	E2F2	3.1272	Tumor_G1
1771	E2F3	3.61411	Tumor_G1
1772	E2F4	5.59885	Tumor_G1
1773	E2F5	3.03413	Tumor_G1
1774	E2F6	3.25802	Tumor_G1
1775	E2F7	2.20752	Tumor_G1
1776	E2F8	3.07967	Tumor_G1
1777	E2F1	3.57149	Tumor_G1
1778	E2F2	0.853277	Tumor_G1
1779	E2F3	3.03626	Tumor_G1
1780	E2F4	4.96485	Tumor_G1
1781	E2F5	2.68221	Tumor_G1
1782	E2F6	4.07617	Tumor_G1
1783	E2F7	0.317304	Tumor_G1
1784	E2F8	0.942308	Tumor_G1
1785	E2F1	4.94212	Tumor_G1
1786	E2F2	1.7609	Tumor_G1
1787	E2F3	2.89441	Tumor_G1
1788	E2F4	6.23632	Tumor_G1
1789	E2F5	3.55498	Tumor_G1
1790	E2F6	2.64655	Tumor_G1
1791	E2F7	2.81129	Tumor_G1
1792	E2F8	2.28131	Tumor_G1
1793	E2F1	4.31591	Tumor_G1
1794	E2F2	1.25272	Tumor_G1
1795	E2F3	3.68625	Tumor_G1
1796	E2F4	5.19224	Tumor_G1
1797	E2F5	3.71691	Tumor_G1
1798	E2F6	3.97224	Tumor_G1
1799	E2F7	0.116764	Tumor_G1
1800	E2F8	2.03893	Tumor_G1
1801	E2F1	5.90922	Tumor_G1
1802	E2F2	3.16424	Tumor_G1
1803	E2F3	4.30478	Tumor_G1
1804	E2F4	6.58548	Tumor_G1
1805	E2F5	3.63535	Tumor_G1
1806	E2F6	4.05591	Tumor_G1
1807	E2F7	2.60115	Tumor_G1
1808	E2F8	3.85495	Tumor_G1
1809	E2F1	6.48225	Tumor_G1
1810	E2F2	3.51159	Tumor_G1
1811	E2F3	5.81231	Tumor_G1
1812	E2F4	6.75597	Tumor_G1
1813	E2F5	2.38267	Tumor_G1
1814	E2F6	4.26138	Tumor_G1
1815	E2F7	4.59334	Tumor_G1
1816	E2F8	2.30217	Tumor_G1
1817	E2F1	4.97455	Tumor_G1
1818	E2F2	3.99925	Tumor_G1
1819	E2F3	4.82211	Tumor_G1
1820	E2F4	6.68285	Tumor_G1
1821	E2F5	3.92245	Tumor_G1
1822	E2F6	3.74935	Tumor_G1
1823	E2F7	2.1234	Tumor_G1
1824	E2F8	3.81991	Tumor_G1
1825	E2F1	2.59256	Tumor_G1
1826	E2F2	2.28735	Tumor_G1
1827	E2F3	3.59981	Tumor_G1
1828	E2F4	4.2918	Tumor_G1
1829	E2F5	1.9982	Tumor_G1
1830	E2F6	3.49928	Tumor_G1
1831	E2F7	2.59132	Tumor_G1
1832	E2F8	2.32981	Tumor_G1
1833	E2F1	2.59486	Tumor_G1
1834	E2F2	1.64695	Tumor_G1
1835	E2F3	3.87756	Tumor_G1
1836	E2F4	5.02755	Tumor_G1
1837	E2F5	3.50963	Tumor_G1
1838	E2F6	3.11758	Tumor_G1
1839	E2F7	0.90381	Tumor_G1
1840	E2F8	1.42755	Tumor_G1
1841	E2F1	3.92068	Tumor_G1
1842	E2F2	1.85288	Tumor_G1
1843	E2F3	5.05015	Tumor_G1
1844	E2F4	6.44239	Tumor_G1
1845	E2F5	3.64628	Tumor_G1
1846	E2F6	3.8127	Tumor_G1
1847	E2F7	1.75604	Tumor_G1
1848	E2F8	3.15155	Tumor_G1
1849	E2F1	4.05651	Tumor_G1
1850	E2F2	1.76998	Tumor_G1
1851	E2F3	4.59913	Tumor_G1
1852	E2F4	5.34429	Tumor_G1
1853	E2F5	2.63101	Tumor_G1
1854	E2F6	3.64972	Tumor_G1
1855	E2F7	1.83329	Tumor_G1
1856	E2F8	2.11623	Tumor_G1
1857	E2F1	5.17341	Tumor_G1
1858	E2F2	3.36674	Tumor_G1
1859	E2F3	3.48909	Tumor_G1
1860	E2F4	6.7284	Tumor_G1
1861	E2F5	2.46558	Tumor_G1
1862	E2F6	4.01797	Tumor_G1
1863	E2F7	2.48455	Tumor_G1
1864	E2F8	2.86334	Tumor_G1
1865	E2F1	4.98576	Tumor_G1
1866	E2F2	2.752	Tumor_G1
1867	E2F3	4.22196	Tumor_G1
1868	E2F4	6.18952	Tumor_G1
1869	E2F5	3.30966	Tumor_G1
1870	E2F6	3.84732	Tumor_G1
1871	E2F7	1.09444	Tumor_G1
1872	E2F8	2.34602	Tumor_G1
1873	E2F1	3.2783	Tumor_G1
1874	E2F2	0.926303	Tumor_G1
1875	E2F3	2.52524	Tumor_G1
1876	E2F4	5.03725	Tumor_G1
1877	E2F5	3.54108	Tumor_G1
1878	E2F6	3.35248	Tumor_G1
1879	E2F7	0.600175	Tumor_G1
1880	E2F8	2.45857	Tumor_G1
1881	E2F1	5.92702	Tumor_G1
1882	E2F2	2.31211	Tumor_G1
1883	E2F3	4.65911	Tumor_G1
1884	E2F4	6.61363	Tumor_G1
1885	E2F5	2.0614	Tumor_G1
1886	E2F6	4.34849	Tumor_G1
1887	E2F7	2.19437	Tumor_G1
1888	E2F8	2.63571	Tumor_G1
1889	E2F1	3.91484	Tumor_G1
1890	E2F2	1.01621	Tumor_G1
1891	E2F3	3.82793	Tumor_G1
1892	E2F4	6.19728	Tumor_G1
1893	E2F5	3.40957	Tumor_G1
1894	E2F6	3.7601	Tumor_G1
1895	E2F7	0.387252	Tumor_G1
1896	E2F8	1.90531	Tumor_G1
1897	E2F1	5.03834	Tumor_G1
1898	E2F2	2.42336	Tumor_G1
1899	E2F3	3.76698	Tumor_G1
1900	E2F4	6.11145	Tumor_G1
1901	E2F5	3.19862	Tumor_G1
1902	E2F6	3.15163	Tumor_G1
1903	E2F7	0.90889	Tumor_G1
1904	E2F8	2.62588	Tumor_G1
1905	E2F1	5.88592	Tumor_G1
1906	E2F2	2.97424	Tumor_G1
1907	E2F3	4.33494	Tumor_G1
1908	E2F4	6.77018	Tumor_G1
1909	E2F5	2.40662	Tumor_G1
1910	E2F6	3.06999	Tumor_G1
1911	E2F7	5.24828	Tumor_G1
1912	E2F8	3.66694	Tumor_G1
1913	E2F1	5.70407	Tumor_G1
1914	E2F2	1.57894	Tumor_G1
1915	E2F3	4.18792	Tumor_G1
1916	E2F4	6.4321	Tumor_G1
1917	E2F5	3.38746	Tumor_G1
1918	E2F6	4.08756	Tumor_G1
1919	E2F7	2.84752	Tumor_G1
1920	E2F8	3.99498	Tumor_G1
1921	E2F1	3.50779	Tumor_G1
1922	E2F2	0.984699	Tumor_G1
1923	E2F3	3.48523	Tumor_G1
1924	E2F4	5.86177	Tumor_G1
1925	E2F5	2.42892	Tumor_G1
1926	E2F6	3.76768	Tumor_G1
1927	E2F7	0.327687	Tumor_G1
1928	E2F8	1.26111	Tumor_G1
1929	E2F1	7.62604	Tumor_G1
1930	E2F2	4.61434	Tumor_G1
1931	E2F3	5.81617	Tumor_G1
1932	E2F4	6.08778	Tumor_G1
1933	E2F5	3.63059	Tumor_G1
1934	E2F6	4.91423	Tumor_G1
1935	E2F7	3.66947	Tumor_G1
1936	E2F8	5.09688	Tumor_G1
1937	E2F1	3.82484	Tumor_G1
1938	E2F2	1.70942	Tumor_G1
1939	E2F3	3.28855	Tumor_G1
1940	E2F4	5.75186	Tumor_G1
1941	E2F5	2.80976	Tumor_G1
1942	E2F6	3.51566	Tumor_G1
1943	E2F7	1.25502	Tumor_G1
1944	E2F8	2.80385	Tumor_G1
1945	E2F1	5.0729	Tumor_G1
1946	E2F2	2.92573	Tumor_G1
1947	E2F3	5.36692	Tumor_G1
1948	E2F4	5.84016	Tumor_G1
1949	E2F5	4.53845	Tumor_G1
1950	E2F6	3.61834	Tumor_G1
1951	E2F7	1.18827	Tumor_G1
1952	E2F8	3.28729	Tumor_G1
1953	E2F1	6.92375	Tumor_G1
1954	E2F2	3.01259	Tumor_G1
1955	E2F3	4.83186	Tumor_G1
1956	E2F4	6.29541	Tumor_G1
1957	E2F5	2.18428	Tumor_G1
1958	E2F6	4.47937	Tumor_G1
1959	E2F7	3.32061	Tumor_G1
1960	E2F8	3.39357	Tumor_G1
1961	E2F1	3.57407	Tumor_G1
1962	E2F2	1.58981	Tumor_G1
1963	E2F3	2.96116	Tumor_G1
1964	E2F4	6.0932	Tumor_G1
1965	E2F5	1.81369	Tumor_G1
1966	E2F6	3.21577	Tumor_G1
1967	E2F7	1.38106	Tumor_G1
1968	E2F8	1.3916	Tumor_G1
1969	E2F1	5.17018	Tumor_G1
1970	E2F2	2.48705	Tumor_G1
1971	E2F3	4.32731	Tumor_G1
1972	E2F4	5.58721	Tumor_G1
1973	E2F5	2.05683	Tumor_G1
1974	E2F6	3.23692	Tumor_G1
1975	E2F7	1.38317	Tumor_G1
1976	E2F8	2.9289	Tumor_G1
1977	E2F1	4.75538	Tumor_G1
1978	E2F2	3.17911	Tumor_G1
1979	E2F3	4.17663	Tumor_G1
1980	E2F4	6.29894	Tumor_G1
1981	E2F5	4.46214	Tumor_G1
1982	E2F6	3.8318	Tumor_G1
1983	E2F7	0.999567	Tumor_G1
1984	E2F8	3.47753	Tumor_G1
1985	E2F1	3.11881	Tumor_G1
1986	E2F2	2.97065	Tumor_G1
1987	E2F3	4.03705	Tumor_G1
1988	E2F4	5.63813	Tumor_G1
1989	E2F5	1.68594	Tumor_G1
1990	E2F6	3.13913	Tumor_G1
1991	E2F7	1.74838	Tumor_G1
1992	E2F8	2.90576	Tumor_G1
1993	E2F1	4.32583	Tumor_G1
1994	E2F2	2.63599	Tumor_G1
1995	E2F3	4.87155	Tumor_G1
1996	E2F4	7.01135	Tumor_G1
1997	E2F5	2.8397	Tumor_G1
1998	E2F6	3.55822	Tumor_G1
1999	E2F7	2.50421	Tumor_G1
[truncated: 2,601 more rows]
