# Supplementary material for: E2F7 serves as a potential prognostic biomarker for lung adenocarcinoma
Source: Medicine (Baltimore). 2024 Jan 19;103(3):e34342. doi: 10.1097/MD.0000000000034342 (PMC10798722; doi:10.1097/MD.0000000000034342)
Supplement: Supplementary file 2 [file medi-103-e34342-s002.xlsx]

## Sheet: Table S2
	pvalues	pvalues
E2F1	9.55491e-16	9.55491e-16
E2F2	2.06969e-28	2.06969e-28
E2F3	8.07615e-28	8.07615e-28
E2F4	4.66919e-08	4.66919e-08
E2F5	1.31251e-21	1.31251e-21
E2F6	2.61637e-09	2.61637e-09
E2F7	2.75243e-23	2.75243e-23
E2F8	5.83145e-32	5.83145e-32
