# Supplementary material for: E2F7 serves as a potential prognostic biomarker for lung adenocarcinoma
Source: Medicine (Baltimore). 2024 Jan 19;103(3):e34342. doi: 10.1097/MD.0000000000034342 (PMC10798722; doi:10.1097/MD.0000000000034342)
Supplement: Supplementary file 3 [file medi-103-e34342-s003.xlsx]

## Sheet: Supplementary Table 3
	times	status	E2F3	E2F7	Risk	riskScore
TCGA-44-7660-01	1.62192	0	5.65137	2.91747	High_risk	0.349645
TCGA-78-8662-01	9.20822	1	4.86196	1.25074	Low_risk	-0.0898632
TCGA-75-7027-01	8.38082	0	4.91576	3.10372	High_risk	0.479734
TCGA-97-A4M6-01	1.55616	0	4.39495	1.62042	High_risk	0.0707336
TCGA-MP-A4SV-01	7.17808	1	5.24163	2.52965	High_risk	0.269599
TCGA-38-4627-01	3.14247	1	3.73197	0.927745	Low_risk	-0.0790001
TCGA-93-A4JO-01	0.090411	1	5.03303	0.93508	Low_risk	-0.204612
TCGA-05-4426-01	2.16712	0	4.1037	1.229	Low_risk	-0.0220755
TCGA-97-7937-01	1.54521	0	4.71414	2.26364	High_risk	0.238919
TCGA-75-6206-01	7.09589	0	4.61271	0.410132	Low_risk	-0.326162
TCGA-62-A472-01	2.49315	0	4.36985	1.08997	Low_risk	-0.0913717
TCGA-49-6743-01	4.4411	0	5.14367	2.57814	High_risk	0.294271
TCGA-50-6597-01	3.47397	1	3.65954	0.201068	Low_risk	-0.297332
TCGA-55-A490-01	0.271233	1	4.22508	0.431103	Low_risk	-0.281554
TCGA-99-8032-01	0.120548	0	3.99818	1.00777	Low_risk	-0.0803385
TCGA-55-8299-01	1.28493	1	4.4884	1.7782	High_risk	0.110502
TCGA-64-1676-01	4.73425	0	2.52401	0.798931	High_risk	-0.000228768
TCGA-86-8279-01	2.6	0	4.2416	1.23398	Low_risk	-0.0340862
TCGA-97-A4M5-01	1.73699	0	4.38711	0.978173	Low_risk	-0.127752
TCGA-78-7536-01	0.668493	1	4.76508	3.48574	High_risk	0.613067
TCGA-55-8208-01	1.84658	0	4.36852	1.63092	High_risk	0.0765911
TCGA-95-7562-01	0.238356	1	5.14914	3.19839	High_risk	0.486165
TCGA-MP-A4TK-01	1.59452	1	4.08805	2.51472	High_risk	0.378357
TCGA-49-6761-01	0.969863	0	5.17816	0.348983	Low_risk	-0.400714
TCGA-50-6593-01	0.920548	1	4.52606	0.897852	Low_risk	-0.16633
TCGA-55-7728-01	1.92877	0	3.86325	0.875737	Low_risk	-0.10804
TCGA-86-8055-01	0.339726	1	4.37665	1.61817	High_risk	0.0718349
TCGA-73-4668-01	1.27945	0	5.39579	0.973805	Low_risk	-0.228255
TCGA-55-8090-01	1.63836	1	4.12572	1.3559	High_risk	0.0151311
TCGA-38-7271-01	2.19178	1	4.0592	0.570276	Low_risk	-0.222069
TCGA-55-8514-01	1.42466	0	4.30183	0.183266	Low_risk	-0.365989
TCGA-50-5932-01	3.38356	1	4.80356	1.06756	Low_risk	-0.140955
TCGA-95-A4VN-01	1.51507	0	5.34829	1.33211	Low_risk	-0.112422
TCGA-86-7954-01	1.65753	0	5.65917	1.66752	Low_risk	-0.0389183
TCGA-91-A4BC-01	0.120548	0	4.40487	1.46706	High_risk	0.0221791
TCGA-MP-A4TJ-01	0.928767	1	3.97794	1.32718	High_risk	0.0207464
TCGA-44-6146-01	1.99452	0	3.21881	0.969902	Low_risk	-0.0154797
TCGA-62-A470-01	3.27123	1	4.78558	1.49742	High_risk	-0.00582376
TCGA-73-4677-01	0.10411	1	4.15038	0.217349	Low_risk	-0.340528
TCGA-55-7911-01	1.47123	0	4.72889	1.30172	Low_risk	-0.0609672
TCGA-50-8460-01	2.27123	0	3.79992	0.531915	Low_risk	-0.208486
TCGA-55-6981-01	3.77808	1	4.69802	0.954507	Low_risk	-0.165655
TCGA-44-8120-01	0.712329	0	4.36739	0.667464	Low_risk	-0.222211
TCGA-55-8614-01	1.46849	0	5.69856	2.03638	High_risk	0.0716493
TCGA-64-1677-01	1.72055	1	4.68283	2.04584	High_risk	0.174424
TCGA-97-8552-01	1.71507	0	3.45951	1.06732	High_risk	-0.00891488
TCGA-69-8253-01	1.16712	0	4.47439	0.264101	Low_risk	-0.357871
TCGA-86-8668-01	1.1589	0	4.19352	0.862007	Low_risk	-0.144763
TCGA-86-8074-01	0.0657534	0	5.43825	2.46363	High_risk	0.22979
TCGA-69-7765-01	0.452055	0	4.39953	0.616663	Low_risk	-0.241131
TCGA-55-8092-01	0.421918	1	3.84787	1.90137	High_risk	0.211676
TCGA-NJ-A4YQ-01	3.92329	0	4.37753	2.55306	High_risk	0.361799
TCGA-55-6983-01	7.73425	0	3.69167	0.808955	Low_risk	-0.111894
TCGA-62-8394-01	0.380822	1	4.82068	2.99445	High_risk	0.455181
TCGA-44-2661-01	3.17534	0	3.65557	0.714753	Low_risk	-0.137572
TCGA-44-7659-01	1.89315	0	3.86264	0.728943	Low_risk	-0.153523
TCGA-55-6712-01	0.468493	1	4.32498	2.46679	High_risk	0.340197
TCGA-05-4403-01	1.58356	0	3.02756	0.83007	Low_risk	-0.0400643
TCGA-97-7553-01	5.12329	0	5.03143	1.80954	High_risk	0.066847
TCGA-78-8655-01	6.46575	0	4.90147	0.877966	Low_risk	-0.2094
TCGA-55-7724-01	1.93151	0	4.12517	3.06201	High_risk	0.544506
TCGA-73-4659-01	1.94795	1	4.25978	1.11065	Low_risk	-0.0741367
TCGA-50-6673-01	0.060274	1	5.22476	0.846841	Low_risk	-0.250834
TCGA-78-7542-01	0.879452	1	4.39031	5.29827	High_risk	1.21224
TCGA-38-4625-01	8.14521	0	4.84688	2.95335	High_risk	0.439852
TCGA-55-7570-01	2.25753	0	6.0984	3.01986	High_risk	0.33747
TCGA-69-7979-01	1.11781	0	5.52381	0.995576	Low_risk	-0.234084
TCGA-55-A4DF-01	1.68219	1	4.7528	4.47973	High_risk	0.922659
TCGA-67-3773-01	1.16986	0	3.53823	1.4874	High_risk	0.113676
TCGA-55-7573-01	1.33425	0	4.33275	0.713375	Low_risk	-0.204561
TCGA-50-5068-01	4.10685	1	2.5275	0.593866	Low_risk	-0.0641933
TCGA-49-AARN-01	3.10959	1	4.38817	1.67502	High_risk	0.0883391
TCGA-78-7150-01	1.82466	1	4.41522	2.17403	High_risk	0.240498
TCGA-MP-A4TA-01	2.60274	1	4.47717	2.74709	High_risk	0.4122
TCGA-55-7907-01	0.939726	1	4.47477	1.12351	Low_risk	-0.0912763
TCGA-55-5899-01	2.54795	0	5.16681	2.06054	High_risk	0.131411
TCGA-55-7574-01	2.72603	1	4.24375	0.860491	Low_risk	-0.150171
TCGA-86-8073-01	2.0274	0	5.53216	1.70383	High_risk	-0.0151694
TCGA-L9-A7SV-01	1.54795	0	4.68764	2.13875	High_risk	0.202776
TCGA-93-A4JP-01	1.58356	0	5.07116	1.54603	Low_risk	-0.0188138
TCGA-78-7163-01	19.8575	0	3.6429	0.462737	Low_risk	-0.214513
TCGA-64-1678-01	3.25753	0	3.50124	0.62309	Low_risk	-0.15084
TCGA-NJ-A55R-01	1.65205	0	4.39182	1.06891	Low_risk	-0.100063
TCGA-97-A4M7-01	1.72329	0	4.24139	1.66105	High_risk	0.0984334
TCGA-38-A44F-01	0.364384	0	3.55036	2.22741	High_risk	0.342072
TCGA-62-8399-01	7.3863	0	6.1488	2.11404	High_risk	0.0514866
TCGA-49-4514-01	4.65753	0	3.83049	1.50645	High_risk	0.0908593
TCGA-44-6775-01	1.93151	0	4.80253	2.39038	High_risk	0.269552
TCGA-44-5643-01	2.77534	0	4.38056	3.64739	High_risk	0.701015
TCGA-44-6147-01	2.31507	0	3.9536	1.49938	High_risk	0.0765636
TCGA-J2-A4AE-01	2.95616	0	4.63865	2.15724	High_risk	0.213328
TCGA-44-2657-01	3.70137	0	3.71167	0.915408	Low_risk	-0.0808327
TCGA-78-7158-01	0.490411	1	4.83332	1.06311	Low_risk	-0.145261
TCGA-93-7347-01	1.87123	0	3.77778	0.985238	Low_risk	-0.0656663
TCGA-38-4630-01	2.93973	1	5.86785	3.71177	High_risk	0.574796
TCGA-86-7953-01	2.73151	0	5.10085	2.37773	High_risk	0.236302
TCGA-50-5072-01	0.684932	1	4.56888	3.2947	High_risk	0.573081
TCGA-62-A46S-01	4.52877	1	3.2687	1.2245	High_risk	0.058604
TCGA-53-A4EZ-01	2.93425	0	6.10512	1.36026	Low_risk	-0.17808
TCGA-69-7973-01	0.630137	0	4.89672	1.56339	High_risk	0.00371906
TCGA-55-8204-01	1.41096	0	4.26554	1.91013	High_risk	0.173336
TCGA-35-5375-01	0.723288	0	3.6674	1.28337	High_risk	0.0376804
TCGA-78-7539-01	2.16712	0	4.69937	0.459832	Low_risk	-0.31926
TCGA-95-A4VK-01	1.78356	0	4.4002	1.6653	High_risk	0.084143
TCGA-50-5055-01	5.0137	1	3.6406	0.728165	Low_risk	-0.131938
TCGA-44-7667-01	3.00548	0	5.88469	2.23208	High_risk	0.114068
TCGA-MP-A4TI-01	1.17534	1	4.61175	3.70208	High_risk	0.695258
TCGA-55-6979-01	0.649315	1	4.61155	1.56445	High_risk	0.0320801
TCGA-55-7284-01	0.665753	1	3.08456	1.45624	High_risk	0.148602
TCGA-44-2656-01	3.91507	0	3.95607	0.724695	Low_risk	-0.164025
TCGA-44-6778-01	5.10685	0	7.10282	2.93465	High_risk	0.212305
TCGA-35-4123-01	0.49863	0	3.92662	2.12796	High_risk	0.274234
TCGA-44-6776-01	7.16712	0	3.60455	0.351063	Low_risk	-0.245391
TCGA-73-4676-01	0.769863	1	4.38281	1.8321	High_risk	0.137602
TCGA-86-8673-01	2.36164	0	5.01501	0.602771	Low_risk	-0.305939
TCGA-62-8395-01	3.33151	0	4.26684	0.915934	Low_risk	-0.135239
TCGA-44-A4SS-01	1.13699	0	4.68117	1.9523	High_risk	0.145565
TCGA-86-8358-01	1.78904	0	6.19353	3.99445	High_risk	0.630486
TCGA-55-6968-01	3.54247	1	5.16034	3.67231	High_risk	0.632098
TCGA-99-AA5R-01	1.80274	0	3.42566	0.586471	Low_risk	-0.154772
TCGA-55-8085-01	2.47671	0	5.58768	1.3171	Low_risk	-0.140608
TCGA-44-8117-01	1.05479	0	4.71484	1.35253	Low_risk	-0.0438199
TCGA-55-8506-01	0.030137	0	3.97923	0.940459	Low_risk	-0.0993598
TCGA-NJ-A7XG-01	1.69041	0	4.19742	0.291048	Low_risk	-0.322287
TCGA-05-4384-01	1.16712	0	4.22982	0.608915	Low_risk	-0.226853
TCGA-64-1679-01	6.81644	0	4.79661	1.33382	Low_risk	-0.057666
TCGA-73-4666-01	2.19178	0	4.55513	3.27761	High_risk	0.569132
TCGA-55-8616-01	0.131507	0	4.0532	0.562493	Low_risk	-0.223895
TCGA-38-6178-01	1.2274	0	5.69706	0.974293	Low_risk	-0.257717
TCGA-93-7348-01	1.45479	0	4.36704	1.99038	High_risk	0.188259
TCGA-55-1594-01	3.2274	0	5.5136	2.12322	High_risk	0.116771
TCGA-73-4658-01	4.38356	1	4.63402	0.665666	Low_risk	-0.248977
TCGA-55-8505-01	1.20548	0	4.98042	2.52707	High_risk	0.294475
TCGA-MP-A4T4-01	7.16986	1	4.48574	0.954012	Low_risk	-0.144942
TCGA-49-4506-01	2.73699	1	3.7723	0.62191	Low_risk	-0.17785
TCGA-97-8172-01	1.49315	0	4.49491	0.531498	Low_risk	-0.276928
TCGA-O1-A52J-01	4.92603	1	3.48433	0.739957	Low_risk	-0.112919
TCGA-78-7537-01	4.44384	1	3.19548	0.461419	Low_risk	-0.170944
TCGA-73-4662-01	6.89041	0	4.70241	0.931623	Low_risk	-0.173187
TCGA-62-8398-01	1.21644	1	4.94444	2.55513	High_risk	0.306717
TCGA-49-AAQV-01	1.85479	1	4.64496	0.692256	Low_risk	-0.241803
TCGA-55-8621-01	1.41096	0	3.60111	0.967617	Low_risk	-0.053767
TCGA-53-7626-01	2.54521	1	4.20667	1.37533	High_risk	0.0132022
TCGA-44-7669-01	1.5726	1	5.97691	3.97791	High_risk	0.646647
TCGA-93-8067-01	0.509589	0	4.9662	1.93256	High_risk	0.111426
TCGA-97-A4M2-01	1.70959	0	3.87312	0.887654	Low_risk	-0.105312
TCGA-05-4425-01	1.83288	0	3.65663	1.81779	High_risk	0.204543
TCGA-69-7763-01	1.89041	0	4.39109	0.331958	Low_risk	-0.328631
TCGA-86-8056-01	0.380822	0	4.79048	1.79284	High_risk	0.0853485
TCGA-44-2662-01	3.50685	0	4.1266	1.98585	High_risk	0.210488
TCGA-50-5931-01	1.18904	1	5.8444	4.61203	High_risk	0.856408
TCGA-55-8512-01	1.66301	1	3.63223	1.46102	High_risk	0.0962518
TCGA-75-7025-01	9.05479	0	3.91137	1.42712	High_risk	0.0582985
TCGA-50-5930-01	0.772603	1	4.01605	1.03059	Low_risk	-0.0750175
TCGA-75-6214-01	3.05479	1	3.97398	3.44018	High_risk	0.676695
TCGA-L9-A743-01	1.81918	0	4.44294	1.49079	High_risk	0.0257985
TCGA-50-5939-01	1.26027	1	5.05397	1.63875	High_risk	0.0116436
TCGA-78-7161-01	0.79726	1	4.49191	1.60628	High_risk	0.0568175
TCGA-44-5645-01	2.33425	0	2.83699	1.66674	High_risk	0.238244
TCGA-44-3398-01	3.1863	0	3.47244	0.98424	Low_risk	-0.0359621
TCGA-97-8547-01	1.8	0	4.35022	1.23018	Low_risk	-0.0459402
TCGA-91-6847-01	2.30685	0	6.13568	4.61934	High_risk	0.830044
TCGA-55-8511-01	1.51233	0	4.64195	1.52654	High_risk	0.0173308
TCGA-50-5944-01	4.79452	0	4.70206	0.842739	Low_risk	-0.200729
TCGA-55-1592-01	1.92055	1	4.38314	1.49939	High_risk	0.0343455
TCGA-50-8457-01	3.08219	0	3.58452	0.270878	Low_risk	-0.268299
TCGA-78-7159-01	5.40822	0	4.71655	2.26719	High_risk	0.239784
TCGA-67-6215-01	0.476712	0	4.16952	1.06973	Low_risk	-0.077957
TCGA-MP-A4T9-01	3.46575	1	4.82794	1.45248	Low_risk	-0.0239282
TCGA-97-7938-01	0.0493151	1	4.29198	0.717451	Low_risk	-0.19929
TCGA-05-5425-01	2.41644	0	4.59584	1.64371	High_risk	0.0582128
TCGA-55-7913-01	1.53699	1	5.22699	1.55255	Low_risk	-0.0321062
TCGA-05-4417-01	1.24658	0	3.99811	0.853581	Low_risk	-0.128169
TCGA-05-4434-01	1.25205	1	4.55846	2.18759	High_risk	0.230626
TCGA-55-8096-01	1.96986	1	4.19386	1.07328	Low_risk	-0.0792487
TCGA-49-6767-01	1.85479	0	5.50264	2.83258	High_risk	0.337926
TCGA-44-2666-01	0.265753	1	3.85842	1.60918	High_risk	0.119986
TCGA-MP-A4T6-01	4.90411	1	4.44496	1.45089	High_risk	0.0132205
TCGA-MP-A4TE-01	2.45479	1	4.23968	0.29165	Low_risk	-0.326254
TCGA-99-7458-01	2.04658	0	4.34827	0.88815	Low_risk	-0.151863
TCGA-91-6840-01	1.01918	0	4.3747	3.64032	High_risk	0.6994
TCGA-55-6986-01	8.93425	0	4.92648	0.807831	Low_risk	-0.233617
TCGA-05-4395-01	0	1	3.90638	1.66317	High_risk	0.132022
TCGA-44-7672-01	1.96986	0	3.99658	1.19429	Low_risk	-0.0223141
TCGA-97-8175-01	1.50959	0	4.49192	1.326	Low_risk	-0.0301393
TCGA-55-8087-01	1.26575	0	3.96605	0.668614	Low_risk	-0.182404
TCGA-78-7160-01	1.90959	1	5.40915	1.08154	Low_risk	-0.196142
TCGA-L4-A4E5-01	1.58356	0	5.38641	2.38472	High_risk	0.210402
TCGA-97-A4LX-01	1.68219	0	4.63392	1.58863	High_risk	0.0373809
TCGA-86-8359-01	1.21644	1	4.74556	0.682162	Low_risk	-0.254822
TCGA-44-6145-01	1.63014	0	4.79364	1.33233	Low_risk	-0.0578347
TCGA-78-7155-01	3.20822	1	6.32927	2.91496	High_risk	0.282233
TCGA-55-7816-01	1.28219	1	3.81138	0.891128	Low_risk	-0.0981658
TCGA-99-8025-01	2.90411	0	4.97243	1.22921	Low_risk	-0.107402
TCGA-44-A47G-01	0.961644	0	4.31211	1.06093	Low_risk	-0.0947034
TCGA-55-8615-01	1.22192	0	4.79396	1.49924	High_risk	-0.00608048
TCGA-73-7499-01	4.19452	1	4.47247	1.94891	High_risk	0.16503
TCGA-86-7711-01	2.86575	1	5.07666	1.38251	Low_risk	-0.0700842
TCGA-86-8075-01	1.90137	1	5.6439	2.38348	High_risk	0.18471
TCGA-86-7955-01	2.93699	0	4.65275	1.795	High_risk	0.0995588
TCGA-05-4415-01	0.249315	1	5.38324	2.53643	High_risk	0.257784
TCGA-91-6830-01	0.164384	0	4.53125	1.90011	High_risk	0.144112
TCGA-49-6745-01	1.43014	0	4.55895	2.21315	High_risk	0.238509
TCGA-86-A4P7-01	1.13699	0	4.67744	1.0948	Low_risk	-0.120107
TCGA-44-4112-01	2.2137	1	4.53351	2.05751	High_risk	0.192721
TCGA-55-6975-01	0.323288	1	4.79712	2.48822	High_risk	0.300439
TCGA-95-7039-01	3.48493	0	4.54467	1.21731	Low_risk	-0.0690464
TCGA-05-4432-01	2.08493	0	3.91677	2.05244	High_risk	0.251772
TCGA-49-4487-01	2.34247	1	5.60494	1.92638	High_risk	0.0467231
TCGA-55-7727-01	0.326027	0	4.96678	1.68616	High_risk	0.0349236
TCGA-73-A9RS-01	0.931507	1	4.44126	4.71757	High_risk	1.02707
TCGA-44-5644-01	2.36438	0	4.82172	2.05795	High_risk	0.16453
TCGA-55-7914-01	0.512329	1	4.7427	0.762235	Low_risk	-0.229699
TCGA-62-A46R-01	4.72603	1	4.26261	1.56172	High_risk	0.0655295
TCGA-49-AARQ-01	18.4438	0	5.04208	2.11119	High_risk	0.159387
TCGA-53-7813-01	1.16164	0	4.91087	1.35303	Low_risk	-0.0629343
TCGA-44-3918-01	2.83836	0	4.40809	0.888642	Low_risk	-0.157591
TCGA-64-1681-01	3.19726	1	3.98657	1.26393	High_risk	0.000275651
TCGA-05-4410-01	0	0	4.38986	1.04431	Low_risk	-0.107504
TCGA-55-8620-01	1.0274	1	5.50969	2.809	High_risk	0.329918
TCGA-64-5774-01	7.33151	0	5.01982	2.39864	High_risk	0.250755
TCGA-97-A4M1-01	1.64658	0	3.52924	0.33235	Low_risk	-0.243794
TCGA-83-5908-01	2.25753	0	5.31211	3.84054	High_risk	0.669374
TCGA-97-8179-01	1.19178	0	5.38447	0.920555	Low_risk	-0.243663
TCGA-64-1680-01	3.08493	0	3.9046	0.4098	Low_risk	-0.256661
TCGA-73-4670-01	0.358904	0	4.53781	1.38513	Low_risk	-0.0163077
TCGA-44-3396-01	3.09589	0	4.62347	1.99003	High_risk	0.162944
TCGA-80-5611-01	7.10959	0	4.33655	3.00592	High_risk	0.506325
TCGA-53-7624-01	2.85753	1	4.92833	3.34015	High_risk	0.551852
TCGA-91-6835-01	0.216438	0	5.53881	1.943	High_risk	0.0583801
TCGA-L9-A50W-01	1.21096	1	4.26117	0.926684	Low_risk	-0.131347
TCGA-86-7713-01	3.16986	0	4.96718	2.30191	High_risk	0.22592
TCGA-50-5044-01	1.70959	1	4.08159	3.41818	High_risk	0.65929
TCGA-50-6595-01	0.517808	1	4.7742	4.15746	High_risk	0.820573
TCGA-55-7903-01	1.55342	0	4.60241	2.74466	High_risk	0.399139
TCGA-55-8508-01	1.69041	0	3.36266	0.690934	Low_risk	-0.116169
TCGA-67-3771-01	1.67123	0	4.79752	1.42607	Low_risk	-0.0291318
TCGA-55-A4DG-01	1.66575	0	4.44243	0.587456	Low_risk	-0.254409
TCGA-91-7771-01	1.34795	0	4.26566	0.963609	Low_risk	-0.120332
TCGA-91-6849-01	0.0958904	0	4.00692	0.378192	Low_risk	-0.276525
TCGA-64-5781-01	4.27123	0	4.18779	0.988581	Low_risk	-0.104931
TCGA-97-7552-01	5.29315	0	3.76576	1.20154	High_risk	0.00262285
TCGA-80-5608-01	7.7589	0	3.41618	1.16794	High_risk	0.0265607
TCGA-91-6829-01	3.44658	1	5.88691	2.60907	High_risk	0.23081
TCGA-49-AARE-01	3.36712	1	4.45738	1.35213	Low_risk	-0.0186388
TCGA-97-7941-01	1.32603	0	3.84028	1.0784	Low_risk	-0.0429076
TCGA-86-7714-01	1.71233	1	3.98553	1.83606	High_risk	0.177881
TCGA-62-8402-01	4.10411	1	4.94091	2.79022	High_risk	0.379998
TCGA-78-7162-01	8.68219	1	4.14453	0.577457	Low_risk	-0.228229
TCGA-49-AAR0-01	13.0548	0	4.03315	1.39031	High_risk	0.0349075
TCGA-35-4122-01	0.616438	0	3.24017	1.21622	High_risk	0.0588406
TCGA-55-7726-01	1.7863	0	4.94905	3.66405	High_risk	0.650305
TCGA-62-A46Y-01	1.13425	1	4.39048	1.18729	Low_risk	-0.0632045
TCGA-55-6980-01	5.77808	0	4.34364	0.369072	Low_risk	-0.312453
TCGA-05-4430-01	2.08493	0	4.37999	1.27909	Low_risk	-0.0336916
TCGA-67-3772-01	1.56986	0	2.90458	0.405034	Low_risk	-0.159843
TCGA-MP-A4SY-01	4.11233	1	5.12104	1.7974	High_risk	0.0542737
TCGA-78-7148-01	1.71507	1	4.18483	1.86538	High_risk	0.167387
TCGA-35-3615-01	0.0383562	0	4.48445	0.243513	Low_risk	-0.365247
TCGA-55-A493-01	0.0767123	0	4.20248	3.70686	High_risk	0.73697
TCGA-49-6744-01	4.61096	0	4.1862	0.647439	Low_risk	-0.210613
TCGA-49-4494-01	2.96164	1	3.47569	0.976476	Low_risk	-0.0386901
TCGA-78-7143-01	13.5918	1	5.29776	2.94268	High_risk	0.392223
TCGA-55-8513-01	2.16712	0	3.47769	1.27548	High_risk	0.0538792
TCGA-MP-A4TC-01	0.20274	1	4.32491	1.49431	High_risk	0.038492
TCGA-05-4420-01	2.49863	0	4.6988	1.44121	High_risk	-0.0147311
TCGA-97-8174-01	0.449315	1	3.48321	0.61223	Low_risk	-0.152437
TCGA-44-6777-01	2.70411	1	3.82882	0.800966	Low_risk	-0.127853
TCGA-62-A46P-01	1.6274	1	3.5869	0.414653	Low_risk	-0.223928
TCGA-55-8089-01	1.92329	1	4.04413	3.29499	High_risk	0.624753
TCGA-MN-A4N5-01	0.230137	0	5.21103	1.0241	Low_risk	-0.194489
TCGA-49-AAR9-01	0.712329	1	4.84424	3.58836	High_risk	0.637125
TCGA-86-8671-01	2.29863	0	3.94404	1.21082	High_risk	-0.0120229
TCGA-49-4507-01	0.734247	1	3.94835	1.16245	Low_risk	-0.0274518
TCGA-62-A46V-01	6.02466	0	4.44355	1.12869	Low_risk	-0.0866034
TCGA-05-4389-01	3.75068	0	4.46073	1.10419	Low_risk	-0.0958913
TCGA-50-6592-01	2.12877	1	4.14166	3.13375	High_risk	0.565141
TCGA-91-6831-01	0.849315	0	4.69776	1.7194	High_risk	0.0716768
TCGA-55-6987-01	5.85479	0	4.30972	1.1811	Low_risk	-0.0571868
TCGA-49-4510-01	2.45479	1	3.61319	0.155789	Low_risk	-0.306824
TCGA-86-8672-01	0.0520548	1	4.74287	1.62572	High_risk	0.038179
TCGA-44-2668-01	2.08493	1	4.25473	2.48123	High_risk	0.351585
TCGA-93-A4JQ-01	1.4411	0	4.31864	2.93123	High_risk	0.484914
TCGA-97-8177-01	1.36712	0	3.5611	0.653251	Low_risk	-0.147366
TCGA-05-4396-01	0.830137	1	3.75798	1.48443	High_risk	0.0911536
TCGA-55-6978-01	0.482192	1	5.65691	4.09939	High_risk	0.715792
TCGA-69-8453-01	2.2274	0	3.66438	1.60104	High_risk	0.136533
TCGA-50-7109-01	0.843836	1	4.35789	4.20314	High_risk	0.875665
TCGA-49-4501-01	3.89315	1	3.67945	0.608159	Low_risk	-0.172989
TCGA-50-5049-01	8.47671	0	3.53495	0.815079	Low_risk	-0.0945882
TCGA-78-8660-01	0.879452	1	4.17096	1.13821	Low_risk	-0.0568521
TCGA-91-6828-01	0.884932	0	5.18827	1.50463	Low_risk	-0.0431678
TCGA-50-6590-01	3.52877	1	5.05393	2.62464	High_risk	0.31752
TCGA-97-8176-01	1.28219	1	5.14439	2.7662	High_risk	0.352546
TCGA-50-5935-01	1.78904	1	3.44641	0.635504	Low_risk	-0.141599
TCGA-55-7281-01	2.38904	0	4.40594	0.925657	Low_risk	-0.145896
TCGA-49-4488-01	2.38082	1	4.39037	1.58471	High_risk	0.060105
TCGA-NJ-A55A-01	0.0410959	0	4.39778	1.5056	High_risk	0.034832
TCGA-95-8494-01	0.230137	0	4.00437	2.92451	High_risk	0.513721
TCGA-64-5775-01	0.169863	1	4.29233	4.67639	High_risk	1.02894
TCGA-97-7547-01	5.38356	0	3.36755	0.550755	Low_risk	-0.160141
TCGA-44-2655-01	3.6274	0	3.88927	0.470938	Low_risk	-0.236186
TCGA-75-6212-01	4.15342	1	3.85633	0.681272	Low_risk	-0.167692
TCGA-05-4390-01	3.08493	0	4.27576	1.47172	High_risk	0.036315
TCGA-86-8674-01	2.20822	0	4.72081	0.436171	Low_risk	-0.328708
TCGA-49-6742-01	1.33699	1	4.70676	2.01285	High_risk	0.161836
TCGA-44-A47B-01	0.786301	0	4.70431	0.663191	Low_risk	-0.256654
TCGA-MP-A4SW-01	4.87123	1	3.85205	1.07657	Low_risk	-0.0446311
TCGA-64-5815-01	2.3726	0	3.75406	1.33128	High_risk	0.0440267
TCGA-MP-A4T8-01	0.441096	1	5.07406	1.11054	Low_risk	-0.154208
TCGA-NJ-A4YI-01	0.0109589	1	3.74598	0.857821	Low_risk	-0.102071
TCGA-L4-A4E6-01	1.19178	0	3.71374	0.604673	Low_risk	-0.177441
TCGA-49-AAR4-01	2.40822	1	4.18848	1.61041	High_risk	0.0879233
TCGA-97-A4M3-01	1.47945	0	4.75074	0.707688	Low_risk	-0.247412
TCGA-05-4397-01	2.00274	1	4.88333	4.4637	High_risk	0.904856
TCGA-55-6984-01	2.08219	1	4.18734	1.4545	High_risk	0.0396648
TCGA-05-4427-01	2.16712	0	5.81315	2.67267	High_risk	0.257793
TCGA-86-8281-01	0	0	4.82829	0.376621	Low_risk	-0.357749
TCGA-44-A4SU-01	1.12055	1	4.37882	1.3047	Low_risk	-0.0256317
TCGA-75-5147-01	3.65205	0	4.06944	1.74747	High_risk	0.142147
TCGA-97-7546-01	3.52055	0	4.81241	1.97838	High_risk	0.140757
TCGA-86-8585-01	0.967123	0	4.06743	1.05605	Low_risk	-0.0721659
TCGA-55-8301-01	1.46301	0	3.98796	1.88386	High_risk	0.192471
TCGA-86-6562-01	1.03014	1	4.18474	2.20953	High_risk	0.274168
TCGA-J2-A4AD-01	1.50685	1	4.83347	1.9495	High_risk	0.129727
TCGA-50-5946-01	4.43014	0	6.15453	4.33423	High_risk	0.739736
TCGA-55-8510-01	1.47671	0	4.3762	1.44207	High_risk	0.0172452
TCGA-99-8033-01	1.79726	1	5.32453	1.63355	Low_risk	-0.016563
TCGA-69-7978-01	0.367123	0	4.4793	1.34627	Low_risk	-0.0226112
TCGA-86-8054-01	3.14521	0	5.83534	3.73899	High_risk	0.586439
TCGA-55-8302-01	1.30959	0	4.13552	1.59519	High_risk	0.0884084
TCGA-05-4405-01	1.67123	0	5.05979	0.781214	Low_risk	-0.254979
TCGA-78-7147-01	1.60548	1	4.92821	2.42456	High_risk	0.267802
TCGA-MP-A4TD-01	0.841096	1	4.28131	0.541762	Low_risk	-0.252749
TCGA-55-6971-01	3.83562	0	4.2745	1.58673	High_risk	0.072123
TCGA-50-6591-01	0.326027	1	6.58292	4.35129	High_risk	0.70292
TCGA-95-7944-01	1.03288	0	5.20441	1.74093	High_risk	0.0285576
TCGA-NJ-A4YF-01	5.92055	0	4.61193	0.368058	Low_risk	-0.339138
TCGA-55-A48Z-01	1.78356	0	4.69783	2.32419	High_risk	0.259309
TCGA-05-5428-01	1.83562	0	3.73694	0.492198	Low_risk	-0.214617
TCGA-69-8255-01	0.353425	0	4.60241	1.89768	High_risk	0.136363
TCGA-75-5125-01	5.55342	1	4.78004	1.44139	Low_risk	-0.0226617
TCGA-55-8097-01	1.30411	0	4.33188	0.582824	Low_risk	-0.24498
TCGA-86-A4D0-01	0.317808	1	5.13992	1.73105	High_risk	0.0318296
TCGA-L9-A444-01	0.841096	0	4.77592	1.33739	Low_risk	-0.0545225
TCGA-MP-A4T7-01	0.457534	1	4.00515	1.80468	High_risk	0.166215
TCGA-91-A4BD-01	1.65205	0	2.66801	0.325216	Low_risk	-0.161353
TCGA-05-4250-01	0.331507	1	4.19175	2.83737	High_risk	0.468266
TCGA-55-7994-01	1.65205	0	4.8787	2.16675	High_risk	0.192683
TCGA-99-8028-01	3.06301	0	3.68198	0.736091	Low_risk	-0.133548
TCGA-97-8171-01	1.55616	0	4.89249	0.798422	Low_risk	-0.233195
TCGA-67-6216-01	0.386301	0	4.22785	1.13824	Low_risk	-0.0624363
TCGA-91-6848-01	0.613699	0	5.88975	4.72745	High_risk	0.887759
TCGA-44-2665-01	3.56438	0	3.76343	1.68643	High_risk	0.153291
TCGA-86-7701-01	2.59452	0	3.90203	2.45126	High_risk	0.376953
TCGA-78-7156-01	2.67397	1	4.48528	0.454569	Low_risk	-0.299849
TCGA-05-5420-01	1.25205	0	3.00721	0.599306	Low_risk	-0.109658
TCGA-55-6642-01	6.70959	0	4.06717	0.924937	Low_risk	-0.11282
TCGA-78-7149-01	10.7945	0	4.5891	0.498475	Low_risk	-0.296432
TCGA-05-4418-01	0.750685	1	3.46959	1.36488	High_risk	0.0824112
TCGA-05-4422-01	1	0	3.20278	0.873257	Low_risk	-0.0438886
TCGA-78-7146-01	0.473973	1	4.92387	2.65664	High_risk	0.340232
TCGA-86-A4P8-01	2.20548	0	3.59967	0.731334	Low_risk	-0.126933
TCGA-67-6217-01	1.15616	0	4.19521	0.647946	Low_risk	-0.211342
TCGA-78-8640-01	19.3479	0	5.08464	1.54201	Low_risk	-0.0213844
TCGA-44-7670-01	2.41644	0	5.53534	3.36249	High_risk	0.499117
TCGA-49-AARO-01	10.2986	0	4.31029	1.35297	High_risk	-0.00392064
TCGA-50-5941-01	4.03836	0	4.89761	1.16597	Low_risk	-0.119667
TCGA-49-AARR-01	13.6767	0	3.24546	1.55449	High_risk	0.163268
TCGA-J2-8192-01	2.02466	0	4.60689	1.33985	Low_risk	-0.0371432
TCGA-64-5779-01	2.36712	0	3.92794	1.49926	High_risk	0.0790494
TCGA-62-A46O-01	3.98356	1	5.04876	3.0882	High_risk	0.461847
TCGA-50-8459-01	3.06575	0	4.27438	1.31942	High_risk	-0.0107987
TCGA-86-A4JF-01	2.01918	1	4.85979	1.40808	Low_risk	-0.0408345
TCGA-05-4249-01	4.1726	0	4.33808	0.947244	Low_risk	-0.132528
TCGA-J2-A4AG-01	2.70685	0	5.01617	0.827836	Low_risk	-0.236227
TCGA-86-8280-01	1.92055	0	4.01295	0.901333	Low_risk	-0.114813
TCGA-78-7166-01	0.706849	1	4.34942	1.25435	Low_risk	-0.0383635
TCGA-91-8499-01	0.0986301	0	5.95363	3.20868	High_risk	0.41028
TCGA-71-6725-01	0.70137	0	4.29945	2.52993	High_risk	0.362298
TCGA-69-7980-01	1.12603	0	4.82226	2.31743	High_risk	0.244979
TCGA-L9-A8F4-01	1.30411	0	4.69926	1.55679	High_risk	0.0210829
TCGA-05-4433-01	2	0	4.31127	1.68226	High_risk	0.0981465
TCGA-55-A492-01	1.63288	0	2.43475	0.130944	Low_risk	-0.198697
TCGA-73-4675-01	2.52603	1	3.38403	0.445093	Low_risk	-0.194542
TCGA-50-5936-01	0.70411	1	4.90132	1.98682	High_risk	0.134637
TCGA-44-7662-01	0.59726	0	4.87598	1.8587	High_risk	0.0973788
TCGA-78-7154-01	1.62466	1	3.59109	2.58111	High_risk	0.447804
TCGA-05-4244-01	0	0	4.51512	2.65152	High_risk	0.378823
TCGA-73-7498-01	3.25753	0	3.93889	0.412012	Low_risk	-0.259345
TCGA-50-5933-01	6.55616	1	5.30213	1.86194	High_risk	0.0564957
TCGA-55-8507-01	1.14521	0	5.09222	1.80011	High_risk	0.0579449
TCGA-S2-AA1A-01	1.40548	0	3.3298	0.704651	Low_risk	-0.108684
TCGA-95-7948-01	1.30411	0	3.34441	0.70061	Low_risk	-0.111374
TCGA-67-3774-01	1.05479	0	4.40387	1.13379	Low_risk	-0.0811203
TCGA-38-4628-01	4.08767	1	3.54191	0.83683	Low_risk	-0.0885251
TCGA-50-5051-01	1.30959	1	4.14786	0.886168	Low_risk	-0.132779
TCGA-86-6851-01	0.490411	0	4.50347	1.58627	High_risk	0.0494733
TCGA-44-6148-01	1.92877	0	3.18555	1.18003	High_risk	0.0529815
TCGA-MN-A4N1-01	2.26575	0	4.44323	2.14877	High_risk	0.229911
TCGA-05-5429-01	0.753425	1	3.57609	2.25271	High_risk	0.347391
TCGA-55-8091-01	1.64384	0	4.08633	1.69409	High_risk	0.123925
TCGA-44-3917-01	3.2411	0	3.8833	0.776858	Low_risk	-0.140688
TCGA-49-4505-01	1.1726	1	4.38963	0.248052	Low_risk	-0.354519
TCGA-62-8397-01	3.53151	0	4.07051	0.406489	Low_risk	-0.273996
TCGA-50-5942-01	5.06027	0	3.1311	0.700599	Low_risk	-0.0904095
TCGA-55-8206-01	2.43288	0	4.13583	0.691946	Low_risk	-0.191854
TCGA-55-8094-01	1.48219	0	3.92662	2.07517	High_risk	0.257854
TCGA-05-4382-01	1.66301	0	4.36083	1.49567	High_risk	0.0353846
TCGA-05-5423-01	0.413699	0	3.05414	0.702896	Low_risk	-0.0821329
TCGA-75-5146-01	6.48767	0	3.0452	0.231859	Low_risk	-0.227393
TCGA-78-7167-01	7.34521	1	3.80922	0.334685	Low_risk	-0.27059
TCGA-J2-8194-01	1.98356	0	5.65245	0.646674	Low_risk	-0.354975
TCGA-97-A4M0-01	1.7863	0	3.06953	0.797626	Low_risk	-0.0542549
TCGA-38-4632-01	3.71781	1	3.7127	0.477986	Low_risk	-0.216644
TCGA-44-7661-01	1.52603	1	4.73157	3.54246	High_risk	0.63396
TCGA-55-8205-01	1.6411	0	4.71884	2.87965	High_risk	0.429574
TCGA-05-4424-01	2.50137	0	4.79103	1.61525	High_risk	0.0301988
TCGA-38-4631-01	0.969863	1	3.53017	2.77369	High_risk	0.513539
TCGA-55-7283-01	1.66849	0	4.94245	1.20055	Low_risk	-0.113346
TCGA-95-7567-01	1.55616	0	5.08091	0.774819	Low_risk	-0.259039
TCGA-38-4629-01	2.36712	1	2.97785	2.89426	High_risk	0.605236
TCGA-91-8497-01	1.18904	1	3.45111	0.396332	Low_risk	-0.216263
TCGA-78-7540-01	3.27945	1	3.53381	1.0975	High_risk	-0.00685392
TCGA-55-A48Y-01	1.72603	0	5.23511	1.34171	Low_risk	-0.0983184
TCGA-55-7995-01	2.43562	0	4.99321	3.46763	High_risk	0.585025
TCGA-44-3919-01	2.81096	1	4.71576	1.96501	High_risk	0.14611
TCGA-69-7764-01	1.13425	0	4.83869	0.989816	Low_risk	-0.168527
TCGA-95-7947-01	1.30685	0	5.06901	3.05011	High_risk	0.44804
TCGA-MP-A4TH-01	2.03014	0	3.49492	0.614404	Low_risk	-0.152914
TCGA-55-7725-01	1.21096	0	4.13302	1.02627	Low_risk	-0.0878543
TCGA-L9-A5IP-01	0.158904	1	4.79845	1.37506	Low_risk	-0.0450498
TCGA-97-7554-01	2.12329	0	4.28851	1.80602	High_risk	0.138779
TCGA-55-8619-01	1.13973	0	3.75104	0.831141	Low_risk	-0.110846
TCGA-55-7227-01	2.60822	1	3.84961	1.09719	Low_risk	-0.0379917
TCGA-67-3770-01	1.67123	0	3.00161	0.30771	Low_risk	-0.199575
TCGA-78-7145-01	2.26301	1	4.47978	1.52285	High_risk	0.0321252
TCGA-49-AAR3-01	5.1863	0	4.78952	3.80014	High_risk	0.708207
TCGA-44-A479-01	1.33151	0	4.48358	1.18215	Low_risk	-0.0739492
TCGA-4B-A93V-01	0.821918	1	4.01608	0.646012	Low_risk	-0.194334
TCGA-78-7633-01	4.1863	1	4.49709	0.459908	Low_risk	-0.299353
TCGA-NJ-A4YP-01	0.136986	0	4.77737	1.29306	Low_risk	-0.0684183
TCGA-38-4626-01	10.0658	0	4.20668	0.660413	Low_risk	-0.208601
TCGA-78-7535-01	2.6	1	4.31149	1.07782	Low_risk	-0.0894039
TCGA-55-6970-01	1.27123	1	5.13339	1.21012	Low_risk	-0.129144
TCGA-55-6543-01	1.19178	0	3.79419	2.09117	High_risk	0.275836
TCGA-05-4402-01	0.668493	1	4.40187	1.61472	High_risk	0.0682854
TCGA-55-1596-01	5.65753	0	4.52934	2.29234	High_risk	0.265986
TCGA-49-4490-01	1.05479	1	4.42679	0.312562	Low_risk	-0.338157
TCGA-62-A471-01	3.4137	0	5.00632	2.08817	High_risk	0.155759
TCGA-86-A456-01	2.45479	0	4.45584	0.475861	Low_risk	-0.29035
TCGA-49-4512-01	2.47945	1	3.59024	1.14086	High_risk	0.00104851
TCGA-55-A48X-01	1.88767	0	4.9261	1.57179	High_risk	0.00343889
TCGA-86-8278-01	2.5863	0	4.20217	1.45611	High_risk	0.0387064
TCGA-55-6982-01	2.72603	1	4.44701	1.95988	High_risk	0.170934
TCGA-50-5045-01	5.95616	1	3.58864	0.703222	Low_risk	-0.13457
TCGA-05-4398-01	3.92055	0	4.3706	1.22847	Low_risk	-0.0484757
TCGA-78-7152-01	3.32877	1	4.37542	0.673606	Low_risk	-0.221094
TCGA-MP-A4TF-01	0.920548	1	5.19625	3.52995	High_risk	0.584403
TCGA-67-4679-01	1.2274	0	4.5789	0.793766	Low_risk	-0.203816
TCGA-91-6836-01	1.14247	0	6.12084	1.46242	Low_risk	-0.147929
TCGA-78-8648-01	3.31233	1	3.81959	1.97114	High_risk	0.236101
TCGA-44-A47A-01	1.27671	0	3.89829	1.25613	High_risk	0.00653335
TCGA-55-A57B-01	1.49589	0	4.58036	1.17618	Low_risk	-0.0853153
TCGA-55-8207-01	2.67671	0	4.10417	0.462484	Low_risk	-0.259932
TCGA-55-7576-01	1.83562	0	4.84278	1.95251	High_risk	0.129747
TCGA-NJ-A55O-01	0.0356164	0	3.58492	0.694491	Low_risk	-0.136913
TCGA-55-A494-01	1.31781	0	4.83094	1.0127	Low_risk	-0.160667
TCGA-95-7043-01	1.37808	1	4.36142	0.878215	Low_risk	-0.156239
TCGA-L9-A443-01	0.528767	1	4.25882	0.899131	Low_risk	-0.139665
TCGA-69-7974-01	0.50411	0	3.91253	1.57149	High_risk	0.102975
TCGA-NJ-A4YG-01	6.19452	0	4.46403	0.576873	Low_risk	-0.259815
TCGA-69-7760-01	0.553425	0	4.46987	2.68084	High_risk	0.392366
TCGA-49-4486-01	6.35068	1	2.48167	0.0930064	Low_risk	-0.21508
TCGA-93-A4JN-01	1.96712	0	5.63009	3.88788	High_risk	0.652805
TCGA-44-7671-01	2.43562	0	4.73069	0.540748	Low_risk	-0.297235
TCGA-44-6774-01	1.80274	0	5.08432	1.22088	Low_risk	-0.120984
TCGA-50-5066-01	3.95068	0	3.14688	0.998743	High_risk	0.000538289
TCGA-50-6594-01	1.0137	1	3.76184	1.81621	High_risk	0.19371
TCGA-44-8119-01	0.780822	0	4.36634	1.70788	High_risk	0.100679
TCGA-49-AAR2-01	6.09315	0	4.09169	1.35708	High_risk	0.0188405
TCGA-44-6779-01	1.36986	1	4.36643	2.56108	High_risk	0.365377
TCGA-86-8669-01	2.56986	0	3.14063	1.10107	High_risk	0.0328987
TCGA-05-5715-01	0.169863	0	3.52049	0.63975	Low_risk	-0.147564
TCGA-69-A59K-01	1.61918	0	4.56995	1.17871	Low_risk	-0.0835074
TCGA-55-A491-01	1.71507	0	4.8146	1.63435	High_risk	0.0338065
TCGA-71-8520-01	0.575342	1	4.17299	2.11776	High_risk	0.246852
TCGA-91-8496-01	1.38356	0	2.56878	0.202518	Low_risk	-0.189666
TCGA-69-8254-01	1.12055	0	3.33749	0.913077	Low_risk	-0.0447752
TCGA-95-A4VP-01	1.65753	0	3.98875	0.525959	Low_risk	-0.228894
TCGA-95-8039-01	2.27397	0	4.83876	1.15711	Low_risk	-0.116631
TCGA-86-8076-01	2.72055	0	3.8121	0.629555	Low_risk	-0.17939
TCGA-44-2659-01	3.74521	0	4.58179	1.10754	Low_risk	-0.106751
TCGA-55-8203-01	1.49863	0	4.70413	0.932695	Low_risk	-0.173023
TCGA-MP-A5C7-01	6.1589	0	5.40501	0.953449	Low_risk	-0.235477
TCGA-78-7220-01	2.21096	1	4.87214	3.05989	High_risk	0.470424
TCGA-78-7153-01	9.9589	0	3.86043	0.497104	Low_risk	-0.225234
TCGA-55-7910-01	2.84932	0	4.43277	1.54733	High_risk	0.0443419
TCGA-64-5778-01	3.57534	0	4.13195	0.452267	Low_risk	-0.265833
TCGA-55-7815-01	2.11781	0	5.19006	1.51986	Low_risk	-0.038619
TCGA-55-6985-01	3.37808	0	4.74733	1.55418	High_risk	0.0155477
TCGA-69-7761-01	0.509589	0	4.37752	2.18374	High_risk	0.247217
TCGA-MN-A4N4-01	3.21918	0	4.83175	1.10489	Low_risk	-0.132145
TCGA-55-6972-01	4.47123	1	3.75116	0.12024	Low_risk	-0.331414
