# Supplementary material for: E2F7 serves as a potential prognostic biomarker for lung adenocarcinoma
Source: Medicine (Baltimore). 2024 Jan 19;103(3):e34342. doi: 10.1097/MD.0000000000034342 (PMC10798722; doi:10.1097/MD.0000000000034342)
Supplement: Supplementary file 5 [file medi-103-e34342-s005.xlsx]

## Sheet: Table S5
	times	status	E2F1	E2F2	E2F3	E2F4	E2F5	E2F6	E2F7	E2F8	Age	Gender	pT_stage	pTNM_stage	Smoking	time
TCGA-35-5375-01	264	0	4.16531	1.6792	3.67948	4.8983	1.98892	3.37259	1.3051	1.57855	61	M	T2	III	Yes	264
TCGA-55-A4DF-01	515	1	6.56173	5.05828	4.53892	6.19973	2.84497	4.02841	4.28082	5.39331	88	M	T1	I	Yes	515
TCGA-95-8039-01	228	1	4.83829	2.64014	4.68052	5.80573	2.8168	3.64316	1.06205	2.27181	72	M	T1	I	No	228
TCGA-MP-A4T4-01	2617	0	4.78022	2.81361	4.22577	6.02533	2.43307	3.31633	0.835439	2.45604	68	F	T2	II	Yes	2617
TCGA-62-A471-01	1246	0	5.36932	3.22453	4.72027	5.86542	2.35397	3.49909	1.88182	3.44402	64	M	T2	II	Yes	1246
TCGA-L9-A5IP-01	49	1	4.27902	1.89468	4.69712	6.42301	2.57538	3.49451	1.31533	2.6668	40	F	T3	IV	Yes	49
TCGA-49-AARR-01	1099	1	2.85268	1.22052	3.04872	5.75258	2.37957	2.92003	1.41392	2.39879	68	M	T1	I	Yes	1099
TCGA-78-8662-01	3044	1	6.2535	2.25529	4.76595	5.94299	2.73351	4.10431	1.20207	3.80275	53	F	T2	I	Yes	3044
TCGA-05-4430-01	761	0	4.15868	1.79327	4.34734	5.8495	2.61716	3.40738	1.26388	2.09424	59	F	T2	I	Yes	761
TCGA-44-7659-01	691	0	4.07232	0.967833	3.74883	5.84938	2.73487	3.30372	0.690104	1.50564	70	M	T1	I	Yes	691
TCGA-44-6146-01	631	1	2.41565	1.11557	3.33014	5.65565	2.49595	3.55262	0.999134	1.44502	64	M	T3	II	Yes	631
TCGA-L9-A50W-01	389	1	4.41479	1.74455	4.07369	6.285	2.91926	3.67618	0.842134	2.63545	75	M	T1	II	Yes	389
TCGA-05-4424-01	153	1	5.17198	2.16932	4.69373	5.78711	2.80114	3.75474	1.56042	3.87497	70	M	T3	II	Yes	153
TCGA-62-A46P-01	267	1	2.47199	1.06039	3.35471	6.01454	2.80585	3.11811	0.36087	0.563744	65	M	T2	I	Yes	267
TCGA-38-4627-01	1147	0	3.25455	0.900876	3.6724	5.84028	1.68127	3.03085	0.90512	1.78018	64	F	T1	II	Yes	1147
TCGA-86-8073-01	740	0	4.36895	1.95624	5.50001	5.7485	3.21174	4.49059	1.69492	3.18981	58	M	T2	I	Yes	740
TCGA-44-5645-01	852	0	2.86215	1.38608	3.22361	6.0947	2.95576	3.69562	2.00753	3.38252	61	F	T1	I	Yes	852
TCGA-69-7764-01	414	0	5.7186	1.93032	4.62469	6.1922	3.01132	3.35796	0.894372	2.61193	75	M	T1	I	Yes	414
TCGA-NJ-A4YI-01	4	0	3.85673	1.93919	3.63359	6.15223	2.75412	3.90485	0.811142	1.37055	87	F	T2	III	Yes	4
TCGA-86-A4P7-01	415	0	4.43435	2.41592	4.43912	6.14256	2.48998	3.13994	0.976657	2.52165	63	F	T2	I	No	415
TCGA-55-8620-01	375	1	6.16595	4.17357	5.23957	5.69667	2.93881	3.65117	2.59648	3.9506	60	M	T1	IV	Yes	375
TCGA-97-8177-01	499	0	3.76426	0.851519	3.47566	5.7358	2.06388	3.31597	0.625925	1.65892	59	F	T2	I	No	499
TCGA-50-6595-01	182	1	4.69898	2.32671	4.7228	6.73919	2.35383	3.24317	4.10952	3.6589	74	F	T2	III	Yes	182
TCGA-55-A492-01	596	0	3.29218	0.395721	2.29455	5.69635	1.75211	3.22669	0.117695	0.396598	70	F	T1	I	Yes	596
TCGA-78-7633-01	1450	1	5.06751	1.71392	4.51114	5.31796	2.53966	4.31499	0.469261	1.91468	67	M	T2	I	Yes	1450
TCGA-97-A4LX-01	614	0	4.42265	2.92533	4.48283	6.1975	3.64339	3.19832	1.49662	2.43232	81	M	T2	I	Yes	614
TCGA-78-7220-01	531	1	5.61943	3.56273	4.79345	6.13803	2.01692	3.94858	3.0059	5.4226	53	F	T2	III	Yes	531
TCGA-53-7624-01	400	1	5.85263	4.14671	4.87956	7.01449	2.40329	4.57497	3.31083	3.78381	40	F	T2	IV	Yes	400
TCGA-49-AARN-01	1135	0	4.83071	2.01235	4.17131	6.27951	2.41151	3.29781	1.52316	2.17785	56	F	T1	I	Yes	1135
TCGA-62-A46R-01	1725	0	5.53933	2.13093	3.7193	5.99794	3.31898	3.72193	1.19667	2.77934	54	F	T2	I	Yes	1725
TCGA-78-7156-01	976	0	3.55379	0.823912	4.37285	5.63896	3.18026	3.58991	0.431783	1.17696	62	M	T4	IV	Yes	976
TCGA-50-8457-01	1125	0	2.17201	0.822608	3.40481	5.41344	2.31638	2.87334	0.230572	0.521252	63	F	T1	I	Yes	1125
TCGA-91-8496-01	505	0	3.11937	0.65892	2.61697	6.1351	2.17747	3.23203	0.211635	0.708143	63	F	T2	I	No	505
TCGA-55-8092-01	127	1	3.7521	1.45375	3.57353	5.78367	2.67823	3.12687	1.70071	2.38648	75	M	T3	II	Yes	127
TCGA-NJ-A4YQ-01	1432	0	4.24988	1.48661	3.95728	5.46625	2.70523	3.67714	2.20664	2.3961	69	F	T1	I	Yes	1432
TCGA-50-5072-01	213	1	4.83711	3.64889	4.43046	6.25602	2.93804	4.25321	3.1775	4.08082	74	M	T2	III	Yes	213
TCGA-91-6831-01	310	0	6.01199	3.92755	4.48938	6.21002	2.81631	4.23308	1.54903	4.68984	66	M	T2	I	Yes	310
TCGA-91-A4BD-01	603	0	3.1737	0.956131	2.56803	5.2727	1.79942	2.79678	0.304745	1.37851	78	M	T1	II	Yes	603
TCGA-69-8255-01	129	0	4.548	2.86198	4.3574	5.69329	3.39226	4.07776	1.71914	3.64568	71	M	T1	I	Yes	129
TCGA-69-8253-01	426	0	2.43347	0.573375	4.36729	6.18896	2.83796	3.79611	0.240742	0.564525	59	F	T1	II	Yes	426
TCGA-86-A4D0-01	116	0	5.91388	4.25446	4.66168	6.28983	4.55179	3.69965	1.41711	3.67284	48	M	T2	II	Yes	116
TCGA-78-8640-01	7062	0	5.68003	3.93094	4.81203	6.58971	3.29118	4.15319	1.37551	3.21555	59	M	T1	II	Yes	7062
TCGA-97-8174-01	164	0	4.80089	0.999351	3.45204	5.94499	2.62167	3.07493	0.601982	1.78048	67	M	T2	II	Yes	164
TCGA-55-6987-01	2137	0	4.03753	2.62274	3.85302	5.30114	2.50185	2.77414	0.935233	2.53946	77	M	T1	I	Yes	2137
TCGA-49-6744-01	1683	0	3.35272	1.8476	3.95572	5.68893	2.32682	3.34244	0.569783	1.89282	64	F	T2	II	Yes	1683
TCGA-55-8096-01	566	1	4.06921	2.26448	3.87153	5.6502	2.25638	3.20839	0.909811	1.69109	67	F	T2	I	Yes	566
TCGA-J2-8192-01	482	1	3.19432	1.81135	4.49783	6.10631	1.61758	3.45235	1.26712	2.50518	65	F	T2	II	No	482
TCGA-44-7671-01	883	1	4.21356	1.76384	4.71402	5.95051	3.02869	3.85446	0.542902	2.32121	64	M	T2	I	Yes	883
TCGA-44-2662-01	245	1	5.05545	2.37105	4.605	5.75172	2.83884	3.58493	2.45146	3.42877	65	M	T2	I	Yes	245
TCGA-93-A4JN-01	718	0	7.19343	4.16077	5.47128	6.27203	2.49937	4.11843	3.75415	4.06423	71	M	T2	IV	Yes	718
TCGA-49-AAR9-01	260	1	5.82339	2.53349	4.86338	6.4333	1.82395	5.14353	3.61259	3.2233	61	M	T3	II	Yes	260
TCGA-86-A4P8-01	805	0	3.60998	1.23291	3.42109	5.95494	2.45528	3.07593	0.665575	0.879392	59	F	T1	III	No	805
TCGA-78-7158-01	132	1	4.021	2.07077	4.76722	5.83924	3.79726	3.44037	1.03111	3.83356	59	F	T4	III	Yes	132
TCGA-44-4112-01	619	1	3.80914	2.09119	4.56288	4.91072	3.28834	3.58771	2.17809	2.01945	60	F	T2	I	Yes	619
TCGA-71-6725-01	164	1	4.96172	1.74313	4.05825	6.04113	3.14445	2.95209	2.33976	2.49334	48	F	T2	I	Yes	164
TCGA-44-2656-01	568	1	3.01996	1.80863	4.12484	5.23057	3.43364	3.60199	0.89933	2.62521	59	M	T2	I	Yes	568
TCGA-05-5715-01	62	0	3.77385	2.08056	3.46741	5.65113	2.08226	3.65486	0.624896	2.64683	69	F	T2	I	No	62
TCGA-64-5815-01	866	0	4.03895	1.18764	3.70938	5.69812	2.01589	2.89997	1.29913	2.77077	74	M	T2	II	Yes	866
TCGA-95-7948-01	476	0	5.14877	2.24553	3.33914	6.54374	4.19226	3.97278	0.704872	1.6044	42	F	T2	I	Yes	476
TCGA-05-4432-01	761	0	5.89238	2.88949	3.77384	5.72895	2.97796	4.01092	1.93742	2.86815	66	M	T2	II	Yes	761
TCGA-78-7143-01	1500	1	6.68071	3.57485	5.16379	5.53994	3.24537	4.29879	2.83202	4.19708	62	F	T2	I	No	1500
TCGA-73-4668-01	236	1	4.49958	1.75112	5.07513	6.26381	2.5269	3.69213	0.828469	2.46003	66	F	T2	II	Yes	236
TCGA-44-5644-01	863	0	5.41894	3.68854	4.45237	5.81636	3.96123	3.86415	1.76905	3.12715	51	F	T2	I	Yes	863
TCGA-38-4625-01	2973	0	6.42988	2.67489	4.83153	6.41451	2.98617	3.66254	2.94679	4.36711	66	F	T2	I	Yes	2973
TCGA-91-8499-01	36	0	6.74303	2.87438	5.9778	6.14859	3.20217	4.34084	3.24251	3.83026	76	F	T1	I	Yes	36
TCGA-86-6851-01	179	0	4.24279	2.0825	4.27051	5.64303	2.51172	3.23343	1.43445	2.43475	73	F	T1	II	Yes	179
TCGA-44-6779-01	232	1	4.70486	2.23973	4.16965	6.38097	1.45454	3.77997	2.40076	4.36991	50	F	T2	II	Yes	232
TCGA-78-7537-01	1622	0	3.12121	0.879863	3.05549	5.55617	2.2027	3.16725	0.423202	0.76137	72	M	T2	I	Yes	1622
TCGA-05-4434-01	457	0	4.6883	2.98422	4.44885	6.58267	2.62621	3.6959	2.1045	2.50335	67	F	T4	IV	Yes	457
TCGA-67-3773-01	427	0	2.49188	0.682304	3.57595	5.66109	2.03622	3.07806	1.51359	0.616075	84	F	T2	I	Yes	427
TCGA-55-6983-01	2823	0	3.62924	1.92797	3.55886	5.56772	2.79458	3.30062	0.759241	2.45175	81	M	T2	II	Yes	2823
TCGA-05-5425-01	486	1	5.9034	2.42371	4.56167	6.28502	2.5103	3.81232	1.62896	2.7252	68	M	T2	II	Yes	486
TCGA-97-A4M2-01	624	0	3.56558	1.39873	3.53761	5.79985	3.06369	2.94443	0.737773	1.26772	66	M	T1	I	Yes	624
TCGA-50-5941-01	1474	0	4.76694	2.86239	4.79861	5.93587	2.77271	3.49057	1.10091	3.19426	55	F	T2	III	Yes	1474
TCGA-78-7539-01	688	1	3.36905	1.24403	4.66166	5.99038	2.37654	3.75687	0.453439	0.872474	75	F	T2	II	Yes	688
TCGA-67-3771-01	610	0	4.65497	3.09956	4.65477	5.91162	3.30658	4.39833	1.32849	2.61202	77	F	T1	I	Yes	610
TCGA-55-8299-01	274	1	4.41702	2.16057	4.31259	6.25748	2.63092	3.17257	1.66398	2.97363	61	F	T1	I	Yes	274
TCGA-05-5429-01	275	0	3.90835	0.837217	3.61082	5.73932	2.46258	2.92146	2.28561	3.00272	60	M	T3	III	No	275
TCGA-93-A4JO-01	33	0	6.60796	2.07987	4.79345	5.99217	2.98353	3.07876	0.830093	3.28364	70	M	T1	I	Yes	33
TCGA-44-A47A-01	397	1	5.29497	2.55245	3.9219	6.6207	2.42919	3.60626	1.28499	3.44823	78	F	T2	I	Yes	397
TCGA-86-A4JF-01	436	1	4.97157	3.06848	4.6285	6.41028	1.62793	3.46738	1.27572	3.49483	56	M	T3	II	Yes	436
TCGA-05-4402-01	244	0	4.38049	2.4938	4.24805	5.65667	2.75835	3.6079	1.51964	3.22896	57	F	T2	IV	No	244
TCGA-97-8179-01	435	0	5.28427	2.05057	5.07708	6.27697	3.6954	3.73026	0.789354	2.81936	72	M	T1	I	Yes	435
TCGA-55-7914-01	187	1	4.00536	1.44663	4.63333	5.58863	3.74826	3.47737	0.724126	2.51084	71	F	T1	II	Yes	187
TCGA-49-4490-01	385	1	2.93616	1.65159	4.16774	6.4982	1.47228	3.68702	0.268434	1.27196	45	F	T3	III	Yes	385
TCGA-55-8090-01	548	1	4.6837	2.27632	3.957	5.9136	2.12555	3.124	1.25369	2.9244	80	M	T1	I	Yes	548
TCGA-MP-A4TC-01	74	0	6.1175	2.12951	4.22645	6.34982	2.98756	3.58363	1.43973	2.81529	77	M	T1	III	Yes	74
TCGA-64-1681-01	439	1	3.8405	1.6653	3.80888	6.04333	2.08926	3.45753	1.16034	1.58125	61	F	T1	I	Yes	439
TCGA-99-AA5R-01	658	0	3.73646	1.33394	3.0701	5.64557	2.02676	2.88151	0.469573	1.03161	70	F	T1	I	Yes	658
TCGA-49-4486-01	2045	1	3.75279	0.563744	2.44956	5.28022	2.16066	3.32291	0.0915306	0.898789	72	M	T1	I	Yes	2045
TCGA-91-6847-01	772	1	5.89563	3.07207	5.97305	5.26032	4.3525	4.31712	4.47248	3.07397	62	F	T2	I	Yes	772
TCGA-05-4249-01	1523	0	3.43408	1.64865	4.26688	6.15108	3.05891	4.16532	0.919149	1.87066	67	M	T2	I	Yes	1523
TCGA-91-A4BC-01	44	0	5.70453	2.82463	3.88468	5.95006	3.50977	2.8183	1.14529	1.56409	59	M	T2	II	Yes	44
TCGA-55-7570-01	824	0	5.73184	2.94697	5.86693	6.47169	3.42895	5.2407	2.81869	4.16514	60	M	T1	I	Yes	824
TCGA-86-8672-01	19	0	4.58538	1.48939	4.64082	6.23468	2.80523	3.23413	1.56452	3.36562	59	M	T3	II	No	19
TCGA-55-7727-01	119	0	4.86496	2.80978	4.63202	4.72986	2.96901	3.89003	1.46221	3.43841	70	M	T1	III	Yes	119
TCGA-86-8674-01	334	1	3.99277	1.49042	4.65164	5.70226	3.03591	3.12274	0.420725	2.50039	50	M	T2	II	Yes	334
TCGA-53-A4EZ-01	1071	0	5.17415	3.40298	5.60463	5.92294	3.90378	3.88678	1.08038	2.34423	63	M	T2	II	Yes	1071
TCGA-69-7761-01	186	0	3.81627	2.0072	4.14822	5.47523	2.5404	2.84784	2.01735	2.94161	84	M	T2	I	Yes	186
TCGA-50-5942-01	1378	1	2.2122	0.684819	3.02744	5.43947	2.21645	2.98619	0.664028	2.59283	67	F	T1	I	Yes	1378
TCGA-69-A59K-01	591	0	5.13191	3.12588	4.36757	6.02579	3.04743	3.58495	1.06122	1.7379	60	F	T3	II	Yes	591
TCGA-44-2666-01	97	1	4.69655	1.59938	4.01538	5.34549	3.08036	3.13783	1.68685	2.1506	43	M	T2	I	Yes	97
TCGA-50-6592-01	777	1	4.67751	2.44339	4.08715	5.71904	3.10022	4.46211	3.09413	2.88356	71	F	T2	I	Yes	777
TCGA-62-8395-01	395	1	5.04945	1.87849	4.21689	6.37534	4.1859	3.89204	0.887525	1.65182	80	F	T3	II	No	395
TCGA-05-4410-01	0	0	5.50118	2.11583	4.0772	5.73498	2.99472	2.78222	0.88049	2.62494	62	M	T2	I	Yes	0
TCGA-55-6975-01	118	1	4.83431	2.43461	4.56307	5.94832	2.28324	3.97434	2.30545	4.15928	61	M	T2	II	Yes	118
TCGA-73-4662-01	21	1	4.87178	1.8922	4.59255	5.51194	2.92661	3.97408	0.887369	1.87113	65	F	T1	I	Yes	21
TCGA-49-6767-01	677	0	4.69333	2.25108	5.38711	6.93367	2.84191	3.58503	2.74883	3.51149	46	F	T3	II	Yes	677
TCGA-44-A47G-01	351	0	3.81287	2.29384	3.94046	5.78653	2.72443	3.54011	0.868766	1.85886	73	F	T1	I	Yes	351
TCGA-NJ-A4YG-01	2261	0	3.17401	1.31057	4.2887	5.59679	2.776	3.16853	0.522859	1.37585	65	M	T2	I	Yes	2261
TCGA-55-8507-01	418	0	6.02804	2.65611	4.83994	6.26693	3.68994	3.59163	1.63362	3.09251	53	M	T1	I	Yes	418
TCGA-05-4433-01	730	0	4.16331	2.58782	4.2384	6.26672	1.72295	3.4418	1.63292	3.27617	82	M	T2	I	Yes	730
TCGA-55-A4DG-01	608	0	4.05041	1.95494	4.01375	5.78893	3.52691	3.16372	0.45607	2.09454	71	M	T1	I	Yes	608
TCGA-49-4494-01	1081	1	5.3515	2.2419	3.45242	5.83238	2.1174	3.21619	0.965101	3.23106	77	M	T3	III	Yes	1081
TCGA-NJ-A7XG-01	617	0	3.56645	0.56881	4.12774	6.77085	3.27874	3.45695	0.28155	1.32274	49	M	T4	III	Yes	617
TCGA-44-6147-01	845	0	2.85807	1.29031	4.02991	5.29104	3.59262	3.03004	1.52348	2.1202	67	F	T1	I	Yes	845
TCGA-49-AARO-01	1144	1	4.67382	2.0208	3.95535	6.18177	2.17389	3.5133	1.14926	2.22336	39	F	T1	I	Yes	1144
TCGA-44-6774-01	658	0	3.94128	2.40196	4.8799	6.13188	3.03837	3.58792	1.1147	3.18322	56	F	T1	III	Yes	658
TCGA-49-AAR4-01	879	1	4.88447	2.20511	3.75066	5.92372	2.31475	2.94328	1.31365	2.65226	51	M	T2	III	Yes	879
TCGA-91-6848-01	224	0	6.0337	3.78167	5.82073	7.13648	2.24373	4.34144	4.66712	3.92482	59	M	T2	III	Yes	224
TCGA-44-2668-01	433	1	4.55286	1.63255	4.31914	6.27346	3.26106	3.22042	2.52589	3.56968	51	M	T2	I	Yes	433
TCGA-55-8091-01	600	0	3.53798	1.554	3.84479	5.93833	1.94381	3.38042	1.5359	1.46744	74	M	T2	I	Yes	600
TCGA-50-6673-01	22	0	3.61064	2.54565	4.99186	5.50074	2.60808	3.48509	0.752834	2.52617	84	F	T1	I	No	22
TCGA-49-AARE-01	388	1	4.88114	3.50821	3.93496	6.43614	1.75279	3.17666	1.04733	2.99451	51	F	T1	I	Yes	388
TCGA-55-6985-01	1233	0	4.11293	2.5006	4.35918	5.71631	2.2875	3.22271	1.30906	2.97871	58	F	T2	I	Yes	1233
TCGA-55-6642-01	2449	0	3.65849	2.03488	3.74004	4.735	3.18732	3.16832	0.776694	1.74032	63	M	T2	I	Yes	2449
TCGA-50-6591-01	119	1	6.64729	4.72008	6.51457	6.37668	3.48545	4.79795	4.29685	3.72895	63	F	T2	IV	No	119
TCGA-78-7166-01	258	0	3.69577	1.90701	3.49043	5.00783	1.51904	2.60542	0.791772	2.38333	84	M	T2	II	Yes	258
TCGA-05-4427-01	791	0	5.1322	2.94983	5.73293	6.00452	2.93733	3.71902	2.60649	3.73458	65	F	T2	II	Yes	791
TCGA-49-4487-01	697	1	6.42787	3.06362	5.25386	4.97473	2.00216	3.31333	1.67487	2.87588	72	F	T1	I	Yes	697
TCGA-73-4676-01	281	1	4.62171	2.33173	4.28411	6.15965	3.48777	3.77926	1.7696	2.85435	45	M	T2	II	Yes	281
TCGA-49-4507-01	158	1	4.39392	1.9169	3.72728	5.45124	1.3672	2.61704	1.03689	2.00036	73	F	T3	III	Yes	158
TCGA-78-7148-01	182	1	4.67428	2.54824	3.93879	5.54355	2.4137	3.49584	1.68858	3.72466	71	M	T2	II	Yes	182
TCGA-55-8514-01	520	0	4.14983	0.898789	3.8982	6.15242	2.99595	2.71141	0.139862	1.60065	70	F	T2	I	Yes	520
TCGA-93-A4JQ-01	526	0	5.02833	2.21304	4.07647	6.14534	3.02141	3.1795	2.71172	2.82623	49	M	T1	I	Yes	526
TCGA-55-7576-01	670	0	5.04064	2.84503	4.55459	5.85202	2.4906	4.49639	1.73704	3.45443	54	M	T2	I	Yes	670
TCGA-55-6969-01	1239	0	4.87951	2.72343	3.91044	5.43294	3.21667	3.20373	1.67414	2.3875	52	M	T2	I	Yes	1239
TCGA-93-7347-01	683	0	3.16741	2.11293	3.66095	5.723	2.55758	3.35496	0.935686	1.49385	76	F	T1	I	Yes	683
TCGA-69-7978-01	134	0	4.65295	1.87735	4.30861	6.30462	2.53849	2.83161	1.25296	2.79356	59	M	T2	II	Yes	134
TCGA-NJ-A4YF-01	2161	0	4.89905	1.91242	3.8644	5.76172	3.78384	2.95321	0.226509	3.45125	50	F	T1	I	Yes	2161
TCGA-91-6830-01	18	1	4.15308	1.3653	4.40862	6.33138	2.6245	3.97463	1.81828	3.23677	65	F	T1	II	Yes	18
TCGA-44-7672-01	719	0	4.47301	2.14143	3.65204	5.49991	1.97882	2.8062	1.00259	2.35918	52	F	T1	I	Yes	719
TCGA-78-7540-01	1197	0	3.31233	0.926075	3.19122	5.39006	1.51506	2.91146	0.912727	1.32014	66	F	T2	I	No	1197
TCGA-55-7227-01	255	1	3.98576	2.33016	3.59023	5.90677	2.86511	2.9887	0.95977	2.10611	77	M	T3	III	Yes	255
TCGA-MP-A4T6-01	1790	0	4.57435	2.09788	4.27103	6.94964	2.85898	3.69124	1.34426	2.7352	76	F	T1	III	Yes	1790
TCGA-99-8028-01	1118	0	3.53355	1.46827	3.39387	5.49597	2.17153	2.63001	0.624616	1.15179	50	F	T1	I	Yes	1118
TCGA-64-1677-01	360	1	4.52785	2.0417	4.46761	5.27261	3.0103	3.45754	1.89716	2.13593	77	F	T2	III	Yes	360
TCGA-05-4403-01	578	0	3.4321	1.34551	2.95674	5.58037	1.57937	2.83305	0.80091	1.05082	76	M	T2	I	Yes	578
TCGA-44-6148-01	704	0	2.87054	0.60483	3.05629	5.63025	2.56289	3.06424	1.1001	2.49942	60	M	T1	I	Yes	704
TCGA-55-6980-01	2109	0	3.29697	1.57672	4.11622	6.30077	1.35958	3.11573	0.320658	1.51717	56	M	T1	I	No	2109
TCGA-55-8511-01	460	1	5.09477	3.00705	4.45925	6.60821	1.69711	3.0464	1.417	2.68914	73	F	T2	I	Yes	460
TCGA-86-8278-01	29	1	4.25073	2.27932	4.10855	6.13	2.62178	3.40825	1.39122	2.62389	63	F	T2	II	No	29
TCGA-78-7167-01	726	1	2.17935	0.350384	3.7566	5.77329	3.44406	4.24677	0.326652	1.90377	77	M	T2	IV	Yes	726
TCGA-55-8615-01	224	1	4.41166	1.75553	4.47862	6.22075	2.74347	3.37026	1.30381	3.08211	67	M	T3	III	Yes	224
TCGA-55-A494-01	481	0	4.81374	1.86525	4.66381	5.89001	3.29826	4.1174	0.935837	3.32103	61	F	T2	I	Yes	481
TCGA-78-7147-01	578	1	5.50236	2.46931	4.77315	5.99814	2.05064	3.73125	2.29866	3.13133	67	F	T2	II	Yes	578
TCGA-97-A4M0-01	652	0	3.77437	1.57279	3.00023	5.69786	2.67385	3.74773	0.770026	1.3425	60	F	T2	I	Yes	652
TCGA-55-7573-01	487	0	2.90998	1.65695	4.27781	6.019	2.28208	3.49732	0.698841	1.82314	72	F	T1	I	Yes	487
TCGA-86-7714-01	625	1	2.79173	1.5773	3.79352	5.54102	2.25471	3.2305	1.70252	3.1099	61	F	T1	III	Yes	625
TCGA-64-1679-01	2488	0	4.54342	2.80593	4.7316	6.00111	1.48218	3.35029	1.30024	3.4845	58	F	T1	III	Yes	2488
TCGA-64-1680-01	1126	0	3.30492	1.415	3.95137	5.99537	3.17281	3.93968	0.410233	1.44705	63	M	T2	IV	Yes	1126
TCGA-86-8669-01	849	1	3.93373	1.53705	3.0446	6.4571	3.91165	3.78363	1.04215	1.6035	64	M	T1	I	Yes	849
TCGA-78-7145-01	422	1	4.61317	3.35533	4.47996	6.49543	4.98301	4.07183	1.53341	3.58891	52	F	T4	IV	Yes	422
TCGA-86-8075-01	199	1	5.27431	3.1115	5.57325	5.65935	2.22123	3.97245	2.33763	3.1981	66	F	T2	I	No	199
TCGA-99-8025-01	1060	0	5.74569	1.95204	4.71159	5.74501	3.15987	3.47111	1.08923	2.68697	72	F	T3	III	Yes	1060
TCGA-L9-A743-01	664	0	4.82084	2.45404	4.29028	5.88048	2.91902	3.67981	1.38388	2.82493	56	M	T2	II	Yes	664
TCGA-86-8054-01	1148	0	6.73649	3.36098	5.85323	6.20498	5.5691	4.68237	3.766	5.5436	61	M	T2	II	Yes	1148
TCGA-55-8094-01	541	0	4.29588	2.22036	3.67849	5.92544	2.77404	3.42147	1.88479	2.64662	51	M	T2	IV	Yes	541
TCGA-62-A470-01	539	1	3.97192	2.1138	4.3355	5.55944	3.72253	3.59891	1.22144	2.85459	84	M	T2	I	Yes	539
TCGA-86-A456-01	896	0	3.84753	1.84792	4.23411	6.43906	3.34871	4.10369	0.420725	1.24732	78	F	T1	I	Yes	896
TCGA-MP-A4SW-01	1778	0	4.83623	2.80511	3.64257	5.96789	3.10598	3.0229	0.971148	3.13182	53	M	T2	II	Yes	1778
TCGA-44-3919-01	921	1	5.61999	2.5666	4.55114	5.34705	2.90057	3.72003	1.85072	2.57364	71	F	T1	I	No	921
TCGA-69-7973-01	230	0	4.88602	3.14889	4.85765	6.15892	3.85753	3.84946	1.54952	3.33817	42	F	T2	I	Yes	230
TCGA-86-8671-01	839	0	3.96109	2.76182	3.78256	6.22419	2.20214	3.20927	1.12856	2.2228	72	F	T2	II	No	839
TCGA-67-3772-01	573	0	2.39369	1.00195	2.81469	5.38804	2.40343	3.19749	0.383718	1.52662	82	F	T2	I	No	573
TCGA-35-4122-01	225	0	4.33077	1.03703	3.13225	5.75936	3.26388	3.64333	1.146	2.0482	69	M	T1	I	Yes	225
TCGA-55-8513-01	317	1	2.80484	1.39342	3.31422	5.80541	2.31113	2.86977	1.18358	1.61782	77	F	T3	II	No	317
TCGA-35-4123-01	182	0	3.94526	2.07169	3.92251	6.0469	3.80811	4.24132	2.12704	2.4649	38	M	T1	I	Yes	182
TCGA-49-6761-01	354	0	4.2029	2.62059	4.92235	5.61747	3.34822	3.1797	0.300182	2.24202	68	F	T1	III	Yes	354
TCGA-55-6982-01	183	1	3.9171	1.24616	4.28344	6.25965	2.32351	3.40909	1.85929	2.66723	79	F	T2	II	No	183
TCGA-44-A4SU-01	260	1	3.98788	1.72378	3.82441	5.96083	2.75497	3.25136	0.983969	1.91219	67	F	T1	I	Yes	260
TCGA-86-8279-01	949	0	5.6808	2.83244	4.15169	7.03046	3.31791	3.78463	1.18428	2.64651	46	M	T2	II	No	949
TCGA-05-4396-01	303	0	4.58849	1.67897	3.66575	6.43266	3.21915	3.93119	1.40817	2.97541	76	M	T4	III	Yes	303
TCGA-86-8358-01	653	0	7.04921	5.73063	6.06328	6.62066	3.27827	4.8354	3.88189	5.23815	44	M	T2	I	Yes	653
TCGA-55-7815-01	466	1	2.58284	1.87935	4.94184	4.12475	2.53682	3.84334	1.36888	2.71881	76	M	T2	I	No	466
TCGA-78-7162-01	2218	1	4.53876	1.61688	4.03346	5.43742	2.53396	3.28454	0.545474	1.84768	75	M	T1	I	Yes	2218
TCGA-NJ-A55A-01	15	0	3.44029	1.49047	4.26591	5.91032	2.66512	3.36181	1.42777	2.61932	76	F	T2	I	Yes	15
TCGA-MN-A4N1-01	827	0	5.74637	3.19226	4.00532	6.22945	1.94482	3.79397	1.80978	2.1233	60	M	T2	II	Yes	827
TCGA-44-6777-01	987	0	3.20814	1.90003	3.75012	5.37512	2.00928	2.84286	0.771548	1.90385	85	F	T2	I	Yes	987
TCGA-55-8301-01	238	1	4.89253	2.45686	3.73009	5.71947	3.2314	2.69553	1.69341	1.67685	58	M	T2	I	Yes	238
TCGA-05-4422-01	365	0	4.18738	1.7863	3.05129	5.90071	4.38394	3.26491	0.806448	1.82024	68	M	T2	I	Yes	365
TCGA-49-4506-01	692	1	3.40893	1.1432	3.64448	5.37407	2.9328	3.36396	0.58111	1.63849	68	F	T2	II	Yes	692
TCGA-05-4417-01	455	0	3.54937	1.77433	3.81218	5.61024	3.10588	3.44607	0.773574	1.91483	51	F	T2	I	Yes	455
TCGA-62-A46O-01	943	1	5.85704	3.9239	4.73363	6.03732	3.33398	4.63885	2.81504	5.02862	65	F	T2	I	Yes	943
TCGA-97-8552-01	626	0	3.72153	1.01949	3.17867	6.07207	2.43288	3.09079	0.919836	2.10027	55	F	T1	I	No	626
TCGA-MP-A5C7-01	2248	0	4.04003	1.59206	5.27402	6.13505	3.53809	4.2341	0.899408	1.88378	76	F	T2	I	Yes	2248
TCGA-86-8074-01	24	0	5.33769	2.36404	5.39018	6.28744	2.39791	3.9536	2.43323	4.0482	62	F	T1	II	Yes	24
TCGA-97-7937-01	564	0	4.70065	2.06771	4.22655	6.23401	2.87052	3.11532	1.87959	3.40902	65	M	T2	I	Yes	564
TCGA-97-8175-01	294	1	4.38921	1.9321	4.35726	6.11403	2.42707	3.34106	1.24623	3.69875	55	F	T2	I	Yes	294
TCGA-97-A4M7-01	629	0	4.21832	2.00249	4.00553	6.30392	1.97398	2.9097	1.50457	1.90335	74	M	T1	I	Yes	629
TCGA-05-4420-01	912	0	5.46322	3.06568	4.51863	5.78327	3.21878	4.47019	1.33222	3.63529	41	M	T2	I	Yes	912
TCGA-91-8497-01	434	0	3.21442	1.69055	3.29668	5.91922	2.23686	3.02286	0.361095	1.14535	75	F	T1	I	No	434
TCGA-38-4632-01	680	1	5.9838	2.50228	3.70669	6.33243	4.22059	3.90165	0.481816	1.94834	42	M	T2	IV	Yes	680
TCGA-69-7979-01	408	0	5.59389	3.35425	5.26323	5.4122	2.67568	3.45589	0.870424	2.90493	71	F	T2	I	Yes	408
TCGA-78-7163-01	7248	0	3.86908	0.785006	3.52234	6.415	1.77669	4.06926	0.423094	2.80556	60	M	T2	I	Yes	7248
TCGA-86-7701-01	424	1	4.36725	3.1272	3.61411	5.59885	3.03413	3.25802	2.20752	3.07967	66	M	T2	IV	No	424
TCGA-67-3770-01	610	0	3.57149	0.853277	3.03626	4.96485	2.68221	4.07617	0.317304	0.942308	70	F	T1	I	Yes	610
TCGA-38-4629-01	379	1	4.94212	1.7609	2.89441	6.23632	3.55498	2.64655	2.81129	2.28131	68	M	T3	II	Yes	379
TCGA-55-6972-01	1632	0	4.31591	1.25272	3.68625	5.19224	3.71691	3.97224	0.116764	2.03893	72	M	T2	I	Yes	1632
TCGA-MP-A4TA-01	725	1	5.90922	3.16424	4.30478	6.58548	3.63535	4.05591	2.60115	3.85495	75	F	T1	I	Yes	725
TCGA-50-5931-01	425	1	6.48225	3.51159	5.81231	6.75597	2.38267	4.26138	4.59334	2.30217	75	F	T2	I	Yes	425
TCGA-55-7994-01	603	0	4.97455	3.99925	4.82211	6.68285	3.92245	3.74935	2.1234	3.81991	81	M	T3	II	Yes	603
TCGA-55-7724-01	705	0	2.59256	2.28735	3.59981	4.2918	1.9982	3.49928	2.59132	2.32981	76	F	T2	I	Yes	705
TCGA-55-7725-01	442	0	2.59486	1.64695	3.87756	5.02755	3.50963	3.11758	0.90381	1.42755	68	F	T1	I	Yes	442
TCGA-MP-A4SY-01	489	1	3.92068	1.85288	5.05015	6.44239	3.64628	3.8127	1.75604	3.15155	61	M	T2	II	Yes	489
TCGA-97-7546-01	1255	1	4.05651	1.76998	4.59913	5.34429	2.63101	3.64972	1.83329	2.11623	76	F	T1	I	Yes	1255
TCGA-78-7154-01	593	0	5.17341	3.36674	3.48909	6.7284	2.46558	4.01797	2.48455	2.86334	72	M	T3	III	Yes	593
TCGA-73-4659-01	35	1	4.98576	2.752	4.22196	6.18952	3.30966	3.84732	1.09444	2.34602	66	M	T2	III	Yes	35
TCGA-69-7980-01	411	0	5.92702	2.31211	4.65911	6.61363	2.0614	4.34849	2.19437	2.63571	70	F	T1	I	Yes	411
TCGA-73-7498-01	1189	0	3.91484	1.01621	3.82793	6.19728	3.40957	3.7601	0.387252	1.90531	58	F	T1	I	Yes	1189
TCGA-86-8585-01	353	0	5.03834	2.42336	3.76698	6.11145	3.19862	3.15163	0.90889	2.62588	57	M	T2	I	No	353
TCGA-78-7542-01	321	0	5.88592	2.97424	4.33494	6.77018	2.40662	3.06999	5.24828	3.66694	56	M	T2	I	Yes	321
TCGA-05-4250-01	121	0	5.70407	1.57894	4.18792	6.4321	3.38746	4.08756	2.84752	3.99498	79	F	T3	III	Yes	121
TCGA-44-6776-01	2616	0	3.50779	0.984699	3.48523	5.86177	2.42892	3.76768	0.327687	1.26111	60	F	T1	I	Yes	2616
TCGA-38-4630-01	524	1	7.62604	4.61434	5.81617	6.08778	3.63059	4.91423	3.66947	5.09688	75	F	T2	I	No	524
TCGA-05-4418-01	274	0	3.82484	1.70942	3.28855	5.75186	2.80976	3.51566	1.25502	2.80385	69	M	T3	III	Yes	274
TCGA-55-8085-01	904	0	5.0729	2.92573	5.36692	5.84016	4.53845	3.61834	1.18827	3.28729	64	M	T1	I	Yes	904
TCGA-55-7995-01	468	1	6.92375	3.01259	4.83186	6.29541	2.18428	4.47937	3.32061	3.39357	73	F	T1	I	Yes	468
TCGA-55-7284-01	231	1	3.57407	1.58981	2.96116	6.0932	1.81369	3.21577	1.38106	1.3916	74	M	T3	II	Yes	231
TCGA-55-6979-01	195	1	5.17018	2.48705	4.32731	5.58721	2.05683	3.23692	1.38317	2.9289	59	F	T2	II	Yes	195
TCGA-62-A472-01	290	1	4.75538	3.17911	4.17663	6.29894	4.46214	3.8318	0.999567	3.47753	70	M	T3	II	Yes	290
TCGA-55-8204-01	515	0	3.11881	2.97065	4.03705	5.63813	1.68594	3.13913	1.74838	2.90576	87	F	T2	I	Yes	515
TCGA-62-8398-01	444	0	4.32583	2.63599	4.87155	7.01135	2.8397	3.55822	2.50421	4.13489	55	M	T2	III	Yes	444
TCGA-MP-A4TI-01	84	1	4.9635	2.98297	4.5061	6.4633	2.72589	3.24641	3.61247	3.12136	72	M	T2	II	Yes	84
TCGA-05-4390-01	395	1	6.12111	3.70771	4.1923	5.951	4.57092	3.96331	1.4104	1.48145	58	F	T2	I	Yes	395
TCGA-44-8120-01	260	0	4.01585	1.7737	4.33625	6.1981	3.8804	4.00633	0.660472	2.33004	58	M	T2	I	Yes	260
TCGA-O1-A52J-01	898	1	4.41105	1.51682	3.3466	7.01138	1.78768	3.40637	0.678072	2.2801	74	F	T1	I	Yes	898
TCGA-67-6217-01	296	1	2.92081	1.14019	4.01852	6.06575	2.05193	3.15325	0.587269	1.13645	73	F	T2	II	Yes	296
TCGA-MP-A4TK-01	397	1	4.90303	1.94789	3.8634	5.91901	2.10769	3.3667	2.32418	2.60215	56	F	T2	II	Yes	397
TCGA-MN-A4N4-01	1175	0	5.65253	1.4897	4.51078	6.86621	2.82965	3.24059	0.94058	1.47306	57	M	T1	I	Yes	1175
TCGA-73-4666-01	800	0	6.49159	3.03097	4.56315	6.99267	2.17172	4.28905	3.29659	4.56519	52	F	T1	IV	Yes	800
TCGA-L4-A4E6-01	435	0	3.60858	0.999495	3.50548	5.67654	1.7439	2.95312	0.525367	0.75292	67	M	T1	I	Yes	435
TCGA-55-8207-01	977	0	2.97036	0.830742	4.03691	5.81205	1.98211	2.8756	0.447103	0.670387	73	M	T2	I	Yes	977
TCGA-38-A44F-01	133	0	3.22175	1.35095	3.2403	5.55834	2.23637	2.83402	1.97519	1.38918	80	M	T2	I	Yes	133
TCGA-78-7536-01	231	1	6.6049	2.71231	4.71438	5.77838	4.44472	4.05541	3.44266	4.61065	69	M	T2	III	Yes	231
TCGA-05-4389-01	1369	0	5.70954	2.40419	4.37291	6.04137	2.48107	4.59105	1.0653	2.61122	70	M	T1	I	Yes	1369
TCGA-55-7281-01	339	1	3.44144	1.4037	4.1987	5.3532	1.63352	3.20157	0.834792	1.40512	70	F	T1	I	Yes	339
TCGA-97-7547-01	775	1	2.64356	1.46221	3.27123	5.91791	2.35191	3.6076	0.524465	1.08936	67	F	T2	I	Yes	775
TCGA-62-8394-01	139	0	6.18151	3.62541	4.64643	6.20767	1.68491	3.86429	2.8424	3.95409	65	F	T4	III	No	139
TCGA-86-8668-01	423	0	3.78184	1.93142	4.08694	5.5269	2.42393	3.57844	0.801407	1.66517	61	F	T1	I	No	423
TCGA-50-5939-01	460	0	4.60066	2.43031	4.93095	6.15895	2.31603	3.9858	1.56365	2.44679	85	M	T2	I	Yes	460
TCGA-38-7271-01	304	1	3.08546	1.44297	3.75531	5.75351	2.23487	2.83151	0.47633	1.16008	72	F	T1	I	Yes	304
TCGA-49-AARQ-01	6732	0	6.82708	2.88766	4.2474	6.95458	1.25852	3.51374	1.52457	2.81498	41	F	T2	I	Yes	6732
TCGA-05-4395-01	0	0	4.4161	1.82855	3.90737	7.24013	3.02368	4.06478	1.67433	1.95345	76	M	T4	III	Yes	0
TCGA-44-A479-01	437	1	3.86222	2.42476	4.18211	5.71462	2.44953	3.73618	1.017	2.96842	73	F	T2	I	Yes	437
TCGA-49-4514-01	1700	0	4.54913	2.55024	2.9705	5.36963	1.12135	2.1129	0.967538	1.92463	79	F	T1	I	Yes	1700
TCGA-62-A46S-01	527	1	3.41868	1.13501	3.01585	5.74704	5.03521	3.43079	1.07957	0.92372	73	M	T2	I	Yes	527
TCGA-55-A490-01	99	0	3.48834	2.60376	3.86507	5.78001	2.07957	2.1933	0.34301	3.01605	78	M	T2	II	Yes	99
TCGA-97-7938-01	18	0	3.05015	1.15614	4.21576	5.69596	3.60722	3.51173	0.680054	0.938399	76	F	T1	I	Yes	18
TCGA-55-8097-01	476	0	3.32694	1.41911	4.17801	6.17262	3.04523	3.29475	0.536849	1.33004	60	F	T1	I	Yes	476
TCGA-55-8208-01	511	1	4.76235	2.41916	4.05159	5.67467	1.90454	3.24486	1.42116	2.12958	73	F	T1	I	Yes	511
TCGA-69-7974-01	184	0	5.00354	2.99386	3.86368	6.20108	3.01452	3.40059	1.53879	3.8253	54	F	T2	III	Yes	184
TCGA-55-6968-01	1293	1	6.43993	4.04281	4.87643	5.9664	2.56956	4.94112	3.4104	3.12587	61	M	T1	IV	Yes	1293
TCGA-44-3917-01	1183	0	3.08747	2.01139	4.75826	5.28333	4.9277	4.25387	1.30935	3.35975	33	F	T2	I	Yes	1183
TCGA-05-4415-01	60	1	4.36369	3.57902	5.33991	6.38198	4.21671	4.71557	2.5034	2.33705	57	M	T4	III	Yes	60
TCGA-44-6145-01	595	0	4.40944	2.07176	4.66667	6.02377	1.56545	3.3816	1.26183	3.10764	62	F	T1	I	Yes	595
TCGA-44-7667-01	1097	0	7.09083	5.35625	5.76083	7.32081	4.31903	5.37737	2.14493	3.92044	49	F	T3	II	Yes	1097
TCGA-97-7553-01	1870	0	5.22323	2.8403	4.91648	6.00717	2.37671	3.34163	1.73859	2.18279	58	F	T1	I	Yes	1870
TCGA-78-7150-01	139	1	5.06163	3.26067	4.28497	6.07565	2.3249	4.74058	2.07478	4.31637	59	M	T2	II	Yes	139
TCGA-69-7763-01	690	0	3.35249	1.20076	4.15787	5.50431	2.96979	3.4448	0.290424	1.84117	69	M	T1	I	Yes	690
TCGA-95-7947-01	477	0	6.44535	3.77787	4.91897	5.75749	2.16173	3.70993	2.91841	4.54979	67	M	T1	I	Yes	477
TCGA-55-8089-01	702	0	4.4805	2.52193	3.879	6.71905	1.74002	3.74054	3.15368	2.79098	56	M	T1	I	Yes	702
TCGA-86-7711-01	1046	1	5.3558	3.17844	4.85384	5.0351	2.04817	5.03593	1.2552	3.34742	70	M	T2	II	Yes	1046
TCGA-55-8621-01	515	0	4.08348	1.73834	3.41049	5.85597	2.37097	3.09913	0.876566	2.0607	75	F	T1	I	Yes	515
TCGA-49-4501-01	545	1	2.83503	1.65053	3.60358	5.57653	2.40792	3.78558	0.585539	1.31962	67	F	T2	I	No	545
TCGA-L9-A8F4-01	476	0	5.43224	2.67048	4.47409	6.04894	2.93115	3.32603	1.40703	4.23486	64	F	T2	I	Yes	476
TCGA-86-7953-01	997	0	6.59044	3.95971	5.02433	6.14421	3.16628	4.38457	2.31673	3.43158	69	F	T1	I	No	997
TCGA-38-4628-01	1083	1	5.1881	1.88421	3.40663	5.58189	2.27235	3.90697	0.780814	2.27611	65	F	T2	II	No	1083
TCGA-55-A48Y-01	630	0	4.2651	1.71703	4.79438	5.23155	3.23662	2.96848	1.10675	2.30401	69	M	T2	II	Yes	630
TCGA-MP-A4T9-01	341	1	4.52247	2.21974	4.68914	6.35243	2.51458	4.05202	1.3653	2.49057	54	F	T2	III	Yes	341
TCGA-91-6835-01	79	0	5.10864	2.74423	5.52106	6.1899	2.77208	4.06601	1.94381	2.90893	81	F	T1	I	Yes	79
TCGA-50-6590-01	1288	0	4.85686	2.38524	4.79659	5.86901	2.34267	3.54792	2.41297	2.70026	72	F	T2	I	Yes	1288
TCGA-95-7039-01	1258	1	4.51942	2.01067	4.43176	6.25322	2.82918	3.82096	1.15937	2.3927	54	F	T3	II	Yes	1258
TCGA-55-8206-01	888	0	3.15541	1.63148	3.95402	6.22343	2.79177	3.58764	0.628354	2.09207	56	M	T1	I	No	888
TCGA-44-7661-01	335	1	4.87001	2.67444	4.72062	6.37803	2.70343	3.67466	3.54187	3.91493	69	F	T2	I	Yes	335
TCGA-J2-A4AD-01	524	1	5.65082	2.79871	4.4183	5.93243	3.07361	3.35232	1.65677	3.21467	61	F	T1	I	Yes	524
TCGA-55-8616-01	48	0	3.76401	1.42852	3.73964	5.69092	3.21877	3.42455	0.467384	1.95375	58	F	T2	I	Yes	48
TCGA-50-5051-01	184	1	3.82584	1.73474	3.66117	6.06097	3.20361	3.12839	0.668119	2.21618	42	F	T2	III	Yes	184
TCGA-97-A4M3-01	54	1	3.73197	1.10816	4.51686	5.33237	2.60782	3.86475	0.624054	1.29772	69	F	T1	I	Yes	54
TCGA-97-7552-01	798	1	2.62412	1.64145	3.61452	5.55799	2.20355	2.9584	1.11263	1.68307	70	M	T2	I	Yes	798
TCGA-44-2657-01	1351	0	3.68652	2.16324	3.5608	5.92051	2.64542	2.82361	0.848958	2.0916	74	F	T2	I	Yes	1351
TCGA-97-8172-01	545	0	4.10959	1.1279	4.34427	6.05618	3.42614	3.29093	0.484911	1.3769	75	F	T2	I	Yes	545
TCGA-91-6840-01	372	0	6.84263	2.98894	4.30686	6.41414	3.37868	3.79175	3.56008	3.57154	59	F	T1	I	Yes	372
TCGA-55-7907-01	294	1	4.50214	2.17957	4.101	5.57964	2.93011	3.77283	0.91663	2.32973	77	M	T2	II	Yes	294
TCGA-49-4510-01	502	1	2.93134	0.566961	3.53232	4.91928	3.28958	3.18788	0.148999	0.870029	51	F	T2	II	Yes	502
TCGA-MP-A4SV-01	2620	0	5.47609	3.13447	5.08602	6.4053	3.33367	3.74823	2.40013	3.95145	67	M	T2	I	Yes	2620
TCGA-55-7726-01	652	0	5.08387	3.14083	4.53276	5.09785	1.91108	2.99664	3.27653	3.41546	72	F	T1	I	Yes	652
TCGA-35-3615-01	14	0	2.52822	0.851999	4.4348	5.54048	3.28112	3.55477	0.230326	0.840282	57	M	T2	I	No	14
TCGA-97-A4M6-01	568	0	3.96264	2.21266	4.20696	6.53526	2.23891	3.85154	1.48455	2.16989	45	F	T1	I	No	568
TCGA-86-7955-01	820	1	7.64455	3.46099	4.28204	5.67074	3.37647	3.30072	1.53759	3.29115	62	M	T2	I	No	820
TCGA-L9-A443-01	193	0	4.3606	1.77955	4.12382	5.55777	2.92943	4.26771	0.839073	1.57226	63	F	T1	I	Yes	193
TCGA-53-7813-01	424	0	4.24311	1.9717	4.17647	4.46118	3.70336	3.22036	0.94703	1.98419	51	F	T4	III	Yes	424
TCGA-55-A491-01	626	0	5.27547	2.49715	4.40569	5.48857	2.31866	3.23312	1.3571	3.41106	81	F	T1	I	Yes	626
TCGA-86-8056-01	139	0	3.83261	1.46095	4.77869	6.19383	3.08398	4.3518	1.7939	2.27008	63	F	T4	III	Yes	139
TCGA-78-8655-01	2360	0	3.8702	1.39616	4.8929	6.3566	2.31107	3.54366	0.879471	2.77747	77	F	T1	I	Yes	2360
TCGA-L9-A444-01	307	0	4.11289	1.89705	4.32226	5.28926	2.86622	3.17677	1.07622	1.59321	60	F	T1	I	Yes	307
TCGA-86-8055-01	124	0	4.53832	2.61115	4.28271	6.21279	2.07108	4.10895	1.56003	3.19451	79	M	T2	II	Yes	124
TCGA-55-6970-01	457	1	4.68017	2.53966	4.98569	5.20782	3.4156	3.58655	1.13757	3.53476	67	F	T2	III	Yes	457
TCGA-49-6745-01	522	0	4.5342	2.86981	4.5501	6.20497	2.81539	3.95881	2.21639	3.85847	82	M	T2	III	Yes	522
TCGA-05-4405-01	610	0	3.12745	1.79925	4.85551	5.54536	2.57024	3.52119	0.705137	1.63455	74	F	T2	I	Yes	610
TCGA-MP-A4TH-01	741	0	3.32494	1.37111	3.36998	5.8682	2.72408	3.41416	0.575119	1.41229	70	F	T1	I	Yes	741
TCGA-99-7458-01	747	0	2.97547	2.03316	4.24314	5.68593	2.95041	3.70401	0.83762	2.07963	74	F	T4	III	Yes	747
TCGA-55-8508-01	617	0	4.04942	1.4982	3.00671	5.66223	2.29845	2.86148	0.557484	2.80364	60	F	T2	II	Yes	617
TCGA-55-1594-01	1178	0	5.74671	3.39664	5.45286	6.42851	2.89592	4.59972	2.08427	3.23874	68	M	T2	III	Yes	1178
TCGA-44-7669-01	390	1	6.6646	4.61155	5.88071	6.00927	2.955	4.97992	3.89423	3.72772	59	M	T1	II	Yes	390
TCGA-49-6742-01	214	1	3.94144	3.09094	4.35191	5.73125	2.24513	4.12181	1.74734	3.33775	70	M	T2	II	Yes	214
TCGA-55-7913-01	480	1	5.65855	2.99201	4.89859	6.08713	3.00833	3.89284	1.34312	3.57137	61	F	T1	I	Yes	480
TCGA-86-6562-01	274	1	4.50967	2.21198	4.06759	5.81073	2.04775	3.78926	2.1159	3.50812	52	M	T2	II	No	274
TCGA-95-7944-01	377	0	4.75956	2.06884	4.75223	6.60712	1.85479	2.53615	1.44154	2.74691	71	M	T1	I	Yes	377
TCGA-05-4398-01	1431	0	5.0552	2.23606	4.24597	6.15215	3.39637	3.28778	1.1586	3.1564	47	F	T4	III	Yes	1431
TCGA-78-7161-01	162	1	3.39328	0.824809	4.3352	6.4688	3.95412	4.17089	1.49963	1.63134	69	F	T3	II	Yes	162
TCGA-55-7728-01	704	0	3.00942	1.63766	3.30685	5.53488	1.75352	2.45625	0.635987	1.38769	64	F	T2	I	Yes	704
TCGA-55-8087-01	462	0	2.56655	0.761881	3.9214	5.88811	3.29079	3.84809	0.658189	1.74438	59	F	T2	I	No	462
TCGA-91-7771-01	492	0	3.54886	1.58371	4.08702	5.31144	3.13877	3.26488	0.875387	1.57734	62	M	T3	II	Yes	492
TCGA-67-6216-01	141	0	3.82386	1.8476	4.09157	6.04579	2.12098	2.92245	1.06178	2.0937	57	F	T1	I	No	141
TCGA-95-A4VP-01	216	1	4.44274	1.74691	3.43905	5.57674	2.31101	2.37148	0.374066	1.43071	66	F	T2	III	Yes	216
TCGA-73-4675-01	361	1	5.53562	1.29743	3.26309	5.91076	2.88608	4.06223	0.414785	1.12843	59	M	T3	III	Yes	361
TCGA-64-1676-01	1728	0	4.0383	1.2734	2.47508	6.06647	1.66129	2.71883	0.778124	2.04299	58	M	T1	I	Yes	1728
TCGA-55-6981-01	1379	0	4.4503	1.80773	4.24771	5.93941	2.39695	3.76101	0.752492	3.39995	53	F	T1	III	Yes	1379
TCGA-L9-A7SV-01	565	0	5.96164	3.12874	4.29173	5.50992	2.88608	3.55423	1.84081	2.92657	69	M	T2	II	Yes	565
TCGA-78-7160-01	697	0	3.34717	2.32337	5.26493	5.95678	2.9955	4.00676	0.991971	2.82629	61	M	T4	IV	Yes	697
TCGA-55-1595-01	1479	0	5.36281	2.54201	4.8022	5.73629	2.80128	3.62894	1.88092	2.78616	74	F	T1	I	Yes	1479
TCGA-62-8402-01	772	1	4.95452	2.79788	4.81416	6.84058	2.62195	4.37606	2.69214	3.15502	73	F	T2	III	No	772
TCGA-78-8648-01	720	1	3.86377	1.81717	3.60176	5.42015	1.81065	2.60279	1.80913	1.41023	58	F	T3	II	Yes	720
TCGA-44-3918-01	511	1	2.80718	1.79831	4.64818	5.13668	4.04794	4.05578	0.988776	2.1557	60	F	T1	I	Yes	511
TCGA-55-A57B-01	546	0	4.4364	2.41002	4.34974	6.35671	2.62663	4.20523	1.04991	1.73231	80	F	T1	I	No	546
TCGA-38-6178-01	448	0	3.85753	2.55898	5.63245	6.81296	3.15887	4.45477	0.950916	2.94278	70	F	T2	III	No	448
TCGA-78-7535-01	809	1	6.2859	3.6099	3.67843	5.44239	1.5035	3.02411	0.763751	1.77163	45	M	T2	I	Yes	809
TCGA-55-6986-01	3261	0	3.39458	1.47316	4.84877	5.7282	3.07114	3.39812	0.786345	1.71822	74	F	T2	I	No	3261
TCGA-91-6849-01	35	0	2.4881	0.941933	3.79882	5.40995	2.3712	3.69043	0.333882	0.972546	75	F	T2	III	Yes	35
TCGA-55-7903-01	567	0	5.37081	3.24834	4.4499	5.83271	3.00804	3.67517	2.61991	2.71613	64	M	T1	I	Yes	567
TCGA-55-A493-01	28	0	6.40163	3.11873	4.0321	6.44517	3.33938	3.90372	3.55287	3.57894	54	F	T2	I	Yes	28
TCGA-86-8280-01	701	0	4.52933	2.18345	3.91367	6.49472	2.40444	3.26978	0.861717	2.50599	54	F	T2	II	No	701
TCGA-91-6828-01	323	0	3.99725	2.3442	5.0885	6.10784	3.90833	3.67252	1.43914	2.30007	70	M	T1	I	Yes	323
TCGA-55-A48X-01	615	1	4.39563	2.47433	4.77959	6.05112	2.54298	3.43596	1.4829	2.22635	63	F	T1	II	Yes	615
TCGA-NJ-A55O-01	13	0	4.75388	2.15711	3.27724	5.49315	2.43579	3.11168	0.575796	1.57434	56	F	T1	II	Yes	13
TCGA-05-5423-01	151	0	4.44437	1.19522	3.10829	6.13692	3.66801	3.09118	0.730836	1.6755	65	M	T2	II	Yes	151
TCGA-05-5420-01	245	1	2.87625	1.14848	2.77857	5.25742	3.49856	2.96776	0.510759	1.90103	67	M	T2	III	Yes	245
TCGA-62-A46Y-01	314	1	4.24053	2.22392	4.23239	6.13627	2.71885	3.4668	1.10702	2.77444	70	F	T2	III	No	314
TCGA-05-4384-01	183	1	4.07903	1.35963	4.11562	6.3431	2.68068	4.07525	0.573471	1.93062	66	M	T2	III	Yes	183
TCGA-97-A4M1-01	601	0	3.8904	1.10702	3.28177	6.07418	2.32109	2.8779	0.284277	0.803888	52	F	T1	I	Yes	601
TCGA-95-7567-01	568	0	4.23516	1.97082	4.96307	5.80655	2.96007	3.38264	0.732834	2.89266	61	M	T2	II	Yes	568
TCGA-55-7910-01	1018	1	4.45346	2.62256	3.9977	6.01181	1.9169	3.37136	1.26213	2.86461	50	F	T2	II	Yes	1018
TCGA-55-8619-01	416	0	3.43775	1.48078	3.35359	5.67676	1.9225	2.61671	0.654436	1.36306	72	F	T3	II	No	416
TCGA-55-8302-01	478	0	5.49877	2.87965	3.95709	6.36862	2.82444	3.39912	1.48347	3.01553	54	M	T2	I	Yes	478
TCGA-MN-A4N5-01	84	0	5.23001	3.02929	5.03776	6.96941	3.44903	3.70514	0.935761	3.07116	63	M	T1	I	Yes	84
TCGA-95-A4VK-01	496	1	4.92683	2.49715	4.18185	6.06462	2.87798	3.96721	1.51778	3.45208	74	F	T2	III	Yes	496
TCGA-95-8494-01	84	0	6.05853	3.23876	3.98608	6.48675	3.04569	3.56915	2.90947	3.14372	67	M	T2	II	Yes	84
TCGA-64-5779-01	795	1	4.37265	2.95114	3.57792	5.91263	3.58039	2.81205	1.2719	2.82483	61	M	T2	III	Yes	795
TCGA-49-4505-01	417	1	3.0186	1.22484	4.07166	5.76467	2.24817	3.24416	0.20201	0.74028	61	F	T2	II	Yes	417
TCGA-44-6775-01	684	1	4.90096	3.01342	4.95875	5.08081	2.41159	4.04853	2.37231	3.73816	72	F	T2	I	Yes	684
TCGA-55-1592-01	452	1	6.17883	3.30248	4.07979	5.8067	2.86124	3.54175	1.31464	4.3076	65	M	T2	I	Yes	452
TCGA-05-4397-01	731	0	7.09238	4.39873	4.79128	6.79906	1.51182	4.62711	4.37825	5.21109	65	M	T2	II	Yes	731
TCGA-44-2665-01	1301	0	2.88517	1.36933	3.9753	6.05182	3.41055	2.80385	1.93193	2.74496	55	F	T2	II	No	1301
TCGA-55-A48Z-01	536	1	5.83402	2.29143	4.39899	5.51547	2.57862	3.15027	2.08814	2.8135	60	F	T1	III	Yes	536
TCGA-86-8359-01	444	0	3.82648	1.81824	4.58761	5.92604	3.4219	3.35365	0.630778	1.7085	52	M	T3	III	Yes	444
TCGA-97-8547-01	657	0	4.59847	1.95999	4.06641	6.0872	1.59048	3.22014	1.06592	2.67839	78	F	T2	III	No	657
TCGA-44-3396-01	1130	0	4.57575	1.93734	4.31905	6.287	3.06778	3.1035	1.76829	3.03824	74	F	T2	III	Yes	1130
TCGA-86-8281-01	0	0	5.10091	1.2593	4.78272	5.9537	2.73403	3.7251	0.371169	1.6026	75	M	T1	I	Yes	0
TCGA-62-8397-01	1289	0	3.31995	1.01785	3.28923	5.16387	1.68059	2.44416	0.24123	2.57408	70	F	T3	II	No	1289
TCGA-J2-A4AG-01	988	0	3.96005	1.79992	4.82599	5.59686	2.67987	3.7506	0.751549	1.60193	66	F	T1	I	Yes	988
TCGA-78-7152-01	1202	1	4.83871	2.18447	4.30514	4.92309	3.3234	3.22511	0.65471	2.06395	65	M	T2	I	Yes	1202
TCGA-93-7348-01	531	0	3.26424	1.38681	3.97417	5.01606	2.1753	3.12697	1.71308	2.21023	75	F	T1	I	Yes	531
TCGA-64-5775-01	62	1	4.69043	1.47524	4.34969	6.61238	3.00867	3.68109	4.74681	2.0605	71	M	T4	III	Yes	62
TCGA-78-7153-01	3635	0	4.3782	1.49211	3.44786	5.60013	4.87797	2.43162	0.386149	1.80773	65	F	T2	I	Yes	3635
TCGA-78-7149-01	3940	0	2.9071	0.770956	4.28205	5.49553	2.04355	3.31719	0.418352	1.74351	71	M	T4	III	Yes	3940
TCGA-MP-A4T8-01	161	0	4.35663	2.46866	4.75723	6.12019	4.03328	3.65757	0.952408	2.4147	68	M	T2	III	Yes	161
TCGA-44-2661-01	1159	0	3.02694	1.31615	3.50693	5.38797	2.71686	3.30412	0.660107	1.92288	69	F	T1	I	No	1159
TCGA-73-4658-01	1600	0	3.80177	1.83054	4.54429	5.61639	2.27962	3.27352	0.636822	1.88022	80	F	T2	I	Yes	1600
TCGA-44-6778-01	1864	0	5.02427	3.67763	6.85528	5.90663	3.17066	4.25467	2.72301	3.03872	59	M	T1	I	Yes	1864
TCGA-44-7670-01	882	0	6.01172	3.57888	5.52331	6.3756	2.0719	4.74519	3.36267	4.37082	47	F	T1	II	Yes	882
TCGA-55-8205-01	495	1	5.65086	3.03092	4.70656	6.94697	3.28997	4.10781	2.88532	4.94751	76	F	T2	II	Yes	495
TCGA-55-8512-01	607	1	2.82979	1.32037	3.39856	6.21233	2.55169	3.13621	1.3147	2.41603	41	M	T1	IV	Yes	607
TCGA-55-8203-01	547	0	4.39515	2.47176	4.42804	5.66333	3.15173	3.10009	0.80719	2.55041	69	F	T1	I	Yes	547
TCGA-78-8660-01	242	1	5.66639	2.97602	4.02736	6.06181	2.29834	3.60214	1.06543	3.69929	69	M	T2	II	Yes	242
TCGA-44-A47B-01	287	0	4.35543	1.40087	4.63223	5.67934	3.01014	3.39709	0.645978	1.68867	79	M	T2	I	Yes	287
TCGA-50-5946-01	221	1	6.73191	3.73871	5.89742	5.8633	2.75202	4.19993	4.10159	4.80771	62	M	T1	I	Yes	221
TCGA-38-4631-01	354	1	5.98758	2.23857	3.43558	6.0517	3.17615	4.89711	2.68244	2.98594	72	F	T2	I	Yes	354
TCGA-64-5778-01	962	1	4.60054	1.34466	4.0628	5.44013	2.69695	3.23579	0.436055	1.93191	60	M	T2	I	Yes	962
TCGA-86-7954-01	605	0	4.86917	2.9797	5.67238	6.62028	2.8914	4.39722	1.67622	3.7004	68	F	T2	I	Yes	605
TCGA-50-5066-01	477	1	3.60952	0.840201	3.0138	5.18032	3.68149	3.64957	0.931456	1.83443	72	M	T2	I	No	477
TCGA-55-6543-01	435	0	3.89818	1.10057	3.71653	5.73129	2.37776	3.46524	2.02814	2.01628	60	F	T1	I	Yes	435
TCGA-73-7499-01	1447	1	6.10111	2.61934	4.3428	5.95675	3.15956	3.78992	1.85898	2.76386	81	F	T2	I	No	1447
TCGA-62-8399-01	2696	0	6.35227	3.77698	5.90346	6.55289	3.01831	4.29727	1.93059	5.37414	62	M	T2	III	Yes	2696
TCGA-49-AAR0-01	4765	0	5.67319	3.01294	3.82532	6.08982	2.62966	3.32281	1.26358	2.61129	57	M	T1	I	Yes	4765
TCGA-55-7283-01	609	0	3.9745	2.1273	4.87366	5.94982	3.57293	3.8989	1.18053	2.52837	76	F	T3	III	Yes	609
TCGA-50-6593-01	266	1	4.34725	2.47809	4.35602	5.88117	2.91104	3.24051	0.824809	2.59979	49	F	T1	III	Yes	266
TCGA-50-8459-01	432	1	3.15664	1.55444	4.00421	5.59129	1.51339	2.72746	1.15458	1.31388	68	M	T3	II	Yes	432
TCGA-67-3774-01	385	0	5.00703	1.55001	4.29307	6.04917	2.15449	3.98359	1.04907	1.87814	73	F	T2	I	Yes	385
TCGA-49-AAQV-01	509	1	5.42212	2.62527	4.26015	6.39001	2.94712	3.51149	0.556797	2.55339	63	F	T1	II	No	509
TCGA-95-7562-01	87	0	7.01412	4.19554	5.05172	5.10924	3.65132	3.42008	3.12673	4.1736	71	M	T2	II	Yes	87
TCGA-69-7760-01	202	0	3.33319	1.426	3.7814	6.56222	1.79065	3.64959	2.10024	2.36345	73	M	T3	II	No	202
TCGA-71-8520-01	179	1	4.90496	3.18245	4.1349	6.62837	2.12777	4.24455	2.08804	3.94613	60	F	T2	I	No	179
TCGA-55-8614-01	536	0	4.91162	3.13399	5.52523	6.42179	2.09295	3.62715	1.90041	1.96414	76	M	T2	I	Yes	536
TCGA-55-7574-01	478	1	3.8979	1.91541	4.0245	5.76657	2.60971	2.80072	0.772224	2.18745	64	F	T2	I	Yes	478
TCGA-95-7043-01	503	1	5.10215	1.6805	4.03207	5.67168	2.13606	3.84442	0.725785	3.77335	63	F	T1	I	Yes	503
TCGA-97-7941-01	484	0	3.26601	1.53958	3.57336	5.94148	2.40125	3.1804	0.937721	2.23481	72	F	T1	I	Yes	484
TCGA-44-7660-01	253	1	5.65599	2.06257	5.24157	5.59992	1.9313	4.27224	2.56243	3.08408	72	M	T2	I	Yes	253
TCGA-MP-A4T7-01	167	0	4.50391	2.02772	3.72106	6.22075	1.98014	3.08697	1.60317	3.65932	75	F	T2	IV	Yes	167
TCGA-55-6971-01	1400	0	3.92862	2.34477	4.07433	5.68549	3.08391	3.46908	1.46629	2.22472	59	F	T2	I	Yes	1400
TCGA-78-7155-01	209	1	6.67171	5.18886	6.17824	5.44354	3.51396	4.99262	2.80678	4.80221	68	M	T2	I	Yes	209
TCGA-MP-A4TE-01	226	1	4.8199	2.07748	3.90967	5.63809	3.90834	3.51614	0.235605	2.39377	56	M	T2	II	Yes	226
TCGA-95-A4VN-01	553	0	5.07503	3.09408	5.09152	6.1367	3.30496	3.52047	1.18168	3.66104	62	F	T2	II	Yes	553
TCGA-93-8067-01	186	0	5.40499	3.73034	4.81462	5.85257	3.92552	2.84437	1.82883	3.30343	77	M	T2	I	Yes	186
TCGA-J2-8194-01	470	1	2.70303	1.13442	5.6724	5.94384	4.32113	4.41165	0.661658	1.32504	69	F	T3	II	Yes	470
TCGA-55-8510-01	539	0	4.7939	1.97152	3.942	6.12019	2.17111	3.45582	1.17773	1.98422	55	F	T2	I	Yes	539
TCGA-44-5643-01	1013	0	6.01586	3.12918	4.34162	6.30487	3.43419	4.68505	3.62137	4.0796	53	M	T2	III	Yes	1013
TCGA-86-7713-01	1157	0	5.88574	2.89365	4.92159	5.99915	4.38195	3.6953	2.27727	3.12981	70	M	T2	II	No	1157
TCGA-NJ-A55R-01	603	0	4.42799	2.17489	3.83841	6.03725	2.4762	3.56161	0.798092	1.44451	67	M	T1	I	Yes	603
TCGA-64-5774-01	246	1	5.64992	2.77007	4.91521	5.83644	3.1177	4.21755	2.31858	3.47453	60	M	T2	I	Yes	246
TCGA-55-6712-01	171	1	4.3452	2.63691	4.1813	5.51933	2.47555	3.06633	2.36454	2.91393	71	M	T2	II	Yes	171
TCGA-44-2659-01	1146	1	2.78167	1.43792	4.10165	5.49718	2.42021	2.82597	0.860685	1.50818	65	F	T1	II	Yes	1146
TCGA-4B-A93V-01	251	1	5.05222	1.70775	3.60986	6.06367	3.14457	2.64706	0.507617	0.763836	52	F	T1	I	Yes	251
TCGA-86-8076-01	993	0	2.3156	1.41743	3.61818	5.26763	2.63436	3.07728	0.564525	1.69622	42	M	T1	I	No	993
TCGA-83-5908-01	824	0	5.93084	3.16822	5.31045	7.27116	2.69256	3.90145	3.83047	3.92284	59	F	T1	I	Yes	824
TCGA-44-A4SS-01	415	0	4.22149	2.04803	4.5059	6.43914	2.52429	3.93171	1.82936	2.21104	73	M	T1	I	Yes	415
TCGA-L4-A4E5-01	578	0	5.60641	3.39619	4.86077	5.74709	2.46412	3.99982	1.97552	3.19459	48	F	T1	I	Yes	578
TCGA-97-8171-01	441	1	4.44763	2.03598	4.59695	5.16032	3.11661	3.00439	0.676538	2.0783	81	M	T2	IV	Yes	441
TCGA-S2-AA1A-01	513	0	2.65521	1.07731	3.05235	5.62318	2.11187	2.65837	0.597126	4.15546	68	F	T1	I	Yes	513
TCGA-55-6978-01	42	1	5.16065	2.85902	5.59715	6.35655	3.22629	3.73485	4.05486	4.087	81	M	T2	II	No	42
TCGA-78-7146-01	173	0	5.57221	2.54208	4.97939	6.74422	3.80789	4.27955	2.71312	4.57975	71	F	T2	III	Yes	173
TCGA-MP-A4TD-01	226	1	4.417	1.85352	3.88411	5.74396	3.57219	2.85272	0.426104	1.57594	71	M	T2	III	Yes	226
TCGA-64-5781-01	96	1	5.01518	2.36219	4.08503	5.98802	2.01439	3.64713	0.941632	2.0308	55	F	T2	I	Yes	96
TCGA-78-7159-01	1974	0	4.90594	2.49472	4.45344	5.45665	3.94987	3.47111	2.07152	2.41835	60	F	T1	I	Yes	1974
TCGA-50-7109-01	15	1	5.06433	1.83964	4.02251	5.79585	4.59024	2.77195	3.89417	2.83607	60	M	T1	I	Yes	15
TCGA-05-5428-01	670	0	4.14963	1.37984	3.78468	5.88528	3.91253	4.59882	0.480472	2.05367	57	M	T1	II	Yes	670
TCGA-49-4512-01	905	1	4.2746	1.48949	2.96259	5.82984	2.52489	2.53561	0.815493	1.28735	69	F	T2	III	No	905
TCGA-NJ-A4YP-01	50	0	5.09314	2.82985	4.68416	5.98531	3.03111	3.34315	1.24123	2.82024	52	M	T2	I	Yes	50
TCGA-49-AAR2-01	2224	0	5.00855	2.67999	3.44722	5.54603	2.10608	3.63667	0.983605	2.1037	64	M	T2	I	Yes	2224
TCGA-44-8119-01	285	0	6.25596	3.34177	4.24218	5.75158	3.40133	3.77156	1.6255	4.49103	73	M	T3	II	Yes	285
TCGA-44-8117-01	385	0	5.34623	1.6196	4.59425	5.5168	2.5146	3.60529	1.27876	2.20952	54	F	T2	I	Yes	385
TCGA-05-4425-01	669	0	4.67897	2.05523	3.68699	6.0382	2.19648	3.24828	1.85252	4.44469	70	F	T2	IV	Yes	669
TCGA-55-1596-01	2065	0	6.38847	3.45809	4.49231	6.61336	3.56339	4.0498	2.26171	3.6525	55	M	T2	II	Yes	2065
TCGA-91-6836-01	417	0	6.18047	4.79801	6.06245	6.38527	3.07104	4.89456	1.43568	4.00919	52	F	T2	I	Yes	417
TCGA-49-4488-01	634	1	4.06629	1.7107	4.34595	6.2577	3.68778	3.62237	1.5634	2.06912	74	F	T1	I	Yes	634
TCGA-99-8032-01	44	0	4.48422	1.87436	3.71653	5.57047	3.24138	3.08631	0.871292	2.20711	61	M	T1	I	Yes	44
TCGA-49-6743-01	1621	0	6.36292	4.15351	5.08216	5.31047	1.94039	4.73621	2.53092	3.34754	81	F	T1	III	Yes	1621
TCGA-44-7662-01	218	0	5.79736	2.80205	4.67473	6.47085	2.72146	2.96505	1.72548	3.30042	61	M	T2	I	Yes	218
TCGA-44-2655-01	1009	1	2.98838	1.0054	3.8013	5.91944	2.73844	4.03505	0.449429	1.73331	65	F	T1	I	Yes	1009
TCGA-86-8673-01	636	1	5.89072	2.97096	4.67784	5.89343	2.48027	3.14272	0.498047	2.72831	61	M	T2	I	Yes	636
TCGA-MP-A4TF-01	195	1	4.65841	2.41727	5.03783	7.27483	3.64744	4.18199	3.39068	2.40849	58	F	T2	II	Yes	195
TCGA-67-6215-01	174	0	4.96091	1.98885	4.11897	6.39579	2.43296	3.34598	1.05207	3.30304	52	F	T2	I	No	174
TCGA-55-7911-01	515	1	5.2294	2.9181	4.64659	6.08849	3.1594	3.92767	1.2655	3.45824	70	F	T1	I	Yes	515
TCGA-05-4244-01	0	0	5.05328	2.78216	4.43764	6.10016	3.22793	4.23152	2.59479	2.8513	70	M	T2	IV	Yes	0
TCGA-97-7554-01	775	0	4.28558	1.84012	4.04027	5.28406	2.25245	2.84044	1.6365	1.99841	83	F	T2	III	Yes	775
TCGA-05-4426-01	457	1	4.67048	2.2083	4.10716	6.14248	2.87163	3.4393	1.23174	2.98999	71	M	T2	I	Yes	457
TCGA-97-8176-01	39	1	4.90641	2.45644	4.90966	6.51161	1.93357	3.8975	2.56864	3.98126	63	M	T3	III	Yes	39
TCGA-05-4382-01	334	1	5.15112	2.0731	4.15395	5.7576	2.06223	3.44541	1.37106	2.05259	68	M	T2	I	Yes	334
TCGA-J2-A4AE-01	1079	0	5.56207	2.41175	4.18551	5.52065	2.42996	3.46656	1.81098	3.1333	77	F	T1	I	No	1079
TCGA-73-4670-01	131	0	4.83032	2.58674	4.46371	6.27046	2.97825	3.44083	1.34699	3.40305	69	F	T2	IV	Yes	131
TCGA-55-8506-01	11	0	5.89758	2.91073	3.89218	5.96929	1.75206	3.23513	0.910656	2.4557	62	F	T3	II	Yes	11
TCGA-50-6597-01	1268	0	3.61944	1.64455	3.36206	5.09258	1.21238	3.10175	0.164915	0.569102	79	F	T2	I	No	1268
TCGA-44-3398-01	1163	0	2.77074	1.41781	3.47591	5.69004	2.22515	3.33929	0.98652	1.03858	77	F	T1	I	Yes	1163
TCGA-50-6594-01	285	1	5.22384	1.35423	3.624	6.55527	2.44138	4.08399	1.71559	3.33568	79	F	T3	III	Yes	285
TCGA-73-A9RS-01	107	1	4.85463	2.23321	4.16183	5.35772	2.40092	4.148	4.44365	4.0327	41	M	T3	II	Yes	107
TCGA-53-7626-01	865	1	4.03946	2.36827	4.05649	6.0799	2.30763	3.52589	1.28256	2.50909	76	F	T1	II	Yes	865
TCGA-55-8505-01	440	0	4.72877	2.21487	4.74162	6.24535	1.99993	4.08449	2.33734	3.0504	62	M	T1	III	No	440
TCGA-97-A4M5-01	634	0	4.45625	2.10111	4.14068	6.02424	2.55966	3.3141	0.860923	2.14022	83	M	T1	I	Yes	634
TCGA-62-A46U-01	2067	0	5.98194	3.13857	4.43974	5.75982	2.31496	3.53512	3.15155	3.70839	71	F	T2	II	No	2067
TCGA-MP-A4TJ-01	339	0	4.09502	2.10286	3.81141	5.77046	3.16227	3.06221	1.2294	2.13832	62	F	T1	I	Yes	339
TCGA-62-A46V-01	2199	0	4.51978	1.3409	4.29171	5.71971	2.68912	3.29422	1.03527	2.92279	78	F	T2	I	Yes	2199
TCGA-69-8453-01	344	1	3.96959	1.92246	3.558	5.99324	1.83346	2.93827	1.50126	2.70911	77	M	T3	II	Yes	344
TCGA-91-6829-01	1258	0	4.9289	2.45046	5.83366	5.69573	3.06502	4.94389	2.57148	3.18848	78	M	T2	I	Yes	1258
