# Supplementary material for: E2F7 serves as a potential prognostic biomarker for lung adenocarcinoma
Source: Medicine (Baltimore). 2024 Jan 19;103(3):e34342. doi: 10.1097/MD.0000000000034342 (PMC10798722; doi:10.1097/MD.0000000000034342)
Supplement: Supplementary file 6 [file medi-103-e34342-s006.xlsx]

## Sheet: Sheet1
Query	Statistic	P-value	FDR (BH)	Event_SD	Event_TD
E2F7	1	1e-94	1e-90	515	515
PLK4	0.750182	3.25127e-94	2.83424e-90	515	515
STIL	0.749877	4.25391e-94	2.83424e-90	515	515
CLSPN	0.730719	4.31604e-87	2.15673e-83	515	515
KIAA1524	0.726951	8.75797e-86	3.50108e-82	515	515
NCAPG	0.720829	1.04801e-83	3.49128e-80	515	515
CDCA5	0.720402	1.45658e-83	3.63927e-80	515	515
TPX2	0.720516	1.33474e-83	3.63927e-80	515	515
KIF15	0.719844	2.23645e-83	4.96691e-80	515	515
FANCI	0.718781	5.04867e-83	9.17389e-80	515	515
KIF11	0.718803	4.96633e-83	9.17389e-80	515	515
BRCA1	0.714848	9.9457e-82	1.65662e-78	515	515
CASC5	0.713996	1.8839e-81	2.89656e-78	515	515
POLQ	0.712176	7.32146e-81	1.0453e-77	515	515
KIF23	0.71022	3.11137e-80	4.14601e-77	515	515
HELLS	0.709533	5.15647e-80	6.44172e-77	515	515
ARHGAP11A	0.709423	5.58723e-80	6.56927e-77	515	515
FAM111B	0.70874	9.22362e-80	1.02423e-76	515	515
CENPE	0.707914	1.68644e-79	1.77413e-76	515	515
DTL	0.707542	2.21171e-79	2.21038e-76	515	515
DLGAP5	0.707107	3.03401e-79	2.8878e-76	515	515
NCAPH	0.706621	4.31979e-79	3.92473e-76	515	515
C15orf42	0.706031	6.62033e-79	5.75335e-76	515	515
KIF18B	0.704963	1.43196e-78	1.19259e-75	515	515
NDC80	0.703629	3.73157e-78	2.98346e-75	515	515
CKAP2L	0.703508	4.0711e-78	3.12974e-75	515	515
RAD54L	0.70338	4.46094e-78	3.30241e-75	515	515
LMNB1	0.703023	5.7584e-78	4.11068e-75	515	515
KIF4A	0.700447	3.59297e-77	2.47642e-74	515	515
ZNF367	0.699615	6.45963e-77	4.30384e-74	515	515
PRC1	0.699174	8.81217e-77	5.68186e-74	515	515
MKI67	0.697698	2.47984e-76	1.54897e-73	515	515
CENPK	0.697223	3.45429e-76	2.09225e-73	515	515
CCNA2	0.696322	6.468e-76	3.80242e-73	515	515
BRIP1	0.694287	2.64504e-75	1.46859e-72	515	515
KIFC1	0.694306	2.60988e-75	1.46859e-72	515	515
FOXM1	0.693896	3.46161e-75	1.87002e-72	515	515
ANLN	0.69197	1.29579e-74	6.81587e-72	515	515
BUB1B	0.690298	4.04073e-74	2.07093e-71	515	515
GTSE1	0.690178	4.38346e-74	2.19042e-71	515	515
TCF19	0.68874	1.15793e-73	5.64503e-71	515	515
KIF2C	0.688685	1.20175e-73	5.71921e-71	515	515
WDHD1	0.68783	2.13496e-73	9.92407e-71	515	515
DEPDC1	0.687326	2.99281e-73	1.35955e-70	515	515
MCM2	0.686309	5.90876e-73	2.62454e-70	515	515
CDCA8	0.68578	8.40526e-73	3.65227e-70	515	515
TTK	0.685109	1.31291e-72	5.58349e-70	515	515
FEN1	0.684658	1.77006e-72	7.37083e-70	515	515
SGOL1	0.684577	1.86836e-72	7.62138e-70	515	515
RRM2	0.684036	2.67172e-72	1.06805e-69	515	515
SKA1	0.68309	4.98809e-72	1.95494e-69	515	515
TYMS	0.681494	1.42171e-71	5.46485e-69	515	515
ESPL1	0.681082	1.86046e-71	7.01641e-69	515	515
NUSAP1	0.680417	2.87157e-71	1.06291e-68	515	515
RACGAP1	0.679418	5.49604e-71	1.99736e-68	515	515
CDCA2	0.67846	1.02266e-70	3.65018e-68	515	515
KIF14	0.677987	1.38734e-70	4.86493e-68	515	515
CHEK1	0.675027	9.26448e-70	3.19273e-67	515	515
DEPDC1B	0.674895	1.00794e-69	3.4147e-67	515	515
CENPI	0.674427	1.35725e-69	4.52144e-67	515	515
BUB1	0.673999	1.78164e-69	5.83795e-67	515	515
MELK	0.67373	2.11337e-69	6.81323e-67	515	515
FANCB	0.673687	2.17213e-69	6.8915e-67	515	515
PLK1	0.671835	7.00209e-69	2.18684e-66	515	515
DIAPH3	0.671669	7.77429e-69	2.39066e-66	515	515
UHRF1	0.670923	1.24201e-68	3.76141e-66	515	515
RAD51AP1	0.669972	2.2536e-68	6.72312e-66	515	515
SGOL2	0.669818	2.48027e-68	7.29055e-66	515	515
TOP2A	0.668884	4.44076e-68	1.28641e-65	515	515
CDC25A	0.668563	5.42285e-68	1.54846e-65	515	515
GSG2	0.668344	6.21268e-68	1.749e-65	515	515
KIF18A	0.667926	8.05461e-68	2.23605e-65	515	515
SKA3	0.667748	8.99079e-68	2.46175e-65	515	515
ASPM	0.667035	1.39815e-67	3.77652e-65	515	515
CDC6	0.666696	1.72378e-67	4.59398e-65	515	515
ERCC6L	0.665822	2.95282e-67	7.66506e-65	515	515
HJURP	0.665829	2.94076e-67	7.66506e-65	515	515
PRR11	0.665325	4.00884e-67	1.02729e-64	515	513
NEK2	0.664456	6.82688e-67	1.72729e-64	515	515
SMC2	0.664411	7.01771e-67	1.75337e-64	515	515
CDK1	0.664041	8.79843e-67	2.17115e-64	515	515
CENPF	0.663577	1.16807e-66	2.84725e-64	515	515
KIF24	0.66329	1.39097e-66	3.34973e-64	515	515
EXO1	0.662286	2.5606e-66	6.09301e-64	515	515
CDK2	0.661235	4.83942e-66	1.138e-63	515	515
ASF1B	0.659164	1.68325e-65	3.91218e-63	515	515
TOPBP1	0.658989	1.86938e-65	4.29484e-63	515	515
FAM72B	0.658804	2.08763e-65	4.74176e-63	515	515
SPC25	0.657584	4.32707e-65	9.71792e-63	515	515
ARHGAP11B	0.657288	5.16054e-65	1.1461e-62	515	513
ATAD5	0.657029	6.02073e-65	1.32244e-62	515	515
ZWINT	0.656286	9.36177e-65	2.03395e-62	515	515
INCENP	0.654617	2.50941e-64	5.39334e-62	515	515
ORC1L	0.652165	1.05699e-63	2.24756e-61	515	515
WDR76	0.649113	6.21366e-63	1.30735e-60	515	515
CENPA	0.648999	6.63648e-63	1.38177e-60	515	515
NCAPG2	0.647616	1.47063e-62	3.0304e-60	515	515
KNTC1	0.646941	2.16411e-62	4.41389e-60	515	515
ESCO2	0.645624	4.59106e-62	9.2693e-60	515	515
RFC4	0.645076	6.27065e-62	1.25338e-59	515	515
C11orf82	0.644965	6.67773e-62	1.32153e-59	515	515
MCM10	0.644646	8.00485e-62	1.56864e-59	515	515
LOC100128191	0.643785	1.30364e-61	2.52982e-59	515	515
SHCBP1	0.643319	1.69604e-61	3.25965e-59	515	515
SPAG5	0.643073	1.94867e-61	3.70952e-59	515	515
FANCD2	0.641776	4.04427e-61	7.62611e-59	515	515
TIMELESS	0.641658	4.31949e-61	8.06897e-59	515	515
MYBL2	0.64011	1.02741e-60	1.90148e-58	515	515
KIF20A	0.639541	1.41086e-60	2.58718e-58	515	515
MCM4	0.639513	1.4331e-60	2.60408e-58	515	515
FAM72D	0.639485	1.45502e-60	2.62008e-58	515	515
BRCA2	0.639346	1.57249e-60	2.80633e-58	515	515
CDC20	0.638304	2.80416e-60	4.96015e-58	515	515
KIF20B	0.63821	2.95342e-60	5.17832e-58	515	515
E2F8	0.638004	3.31147e-60	5.75562e-58	515	515
CCNB2	0.637407	4.60636e-60	7.93723e-58	515	515
FAM83D	0.634395	2.40828e-59	4.11425e-57	515	515
MAD2L1	0.63386	3.22475e-59	5.4624e-57	515	515
FBXO5	0.633371	4.20951e-59	7.07055e-57	515	515
BLM	0.631064	1.46931e-58	2.44738e-56	515	515
CEP55	0.63069	1.79775e-58	2.9697e-56	515	515
CHAF1A	0.629689	3.07991e-58	5.04601e-56	515	515
TROAP	0.629401	3.59425e-58	5.8408e-56	515	515
ECT2	0.627913	7.96549e-58	1.27371e-55	515	515
NCAPD2	0.62792	7.93506e-58	1.27371e-55	515	515
RBL1	0.626616	1.58848e-57	2.51989e-55	515	515
C6orf167	0.625573	2.76036e-57	4.34441e-55	515	515
CDC7	0.62553	2.82388e-57	4.40966e-55	515	515
SPC24	0.625328	3.14226e-57	4.8688e-55	515	512
TACC3	0.623643	7.63046e-57	1.17321e-54	515	515
HOPX	-0.623418	8.59011e-57	1.31068e-54	515	515
RAD51	0.623334	8.97774e-57	1.35945e-54	515	515
C18orf54	0.622812	1.18031e-56	1.77383e-54	515	515
CDCA3	0.622787	1.19573e-56	1.78361e-54	515	515
MCM6	0.621508	2.33169e-56	3.45228e-54	515	515
CDT1	0.621015	3.01333e-56	4.4287e-54	515	515
KIF4B	0.61875	9.74508e-56	1.42179e-53	515	512
TMPO	0.616319	3.39649e-55	4.9195e-53	515	515
CDC45	0.616047	3.90287e-55	5.57218e-53	515	515
MLF1IP	0.61605	3.89678e-55	5.57218e-53	515	515
C1orf135	0.613353	1.53586e-54	2.17722e-52	515	515
MCM8	0.61202	3.0099e-54	4.23675e-52	515	515
CCNB1	0.610703	5.83395e-54	8.15447e-52	515	515
FAM72A	0.610401	6.78613e-54	9.41953e-52	515	513
C16orf89	-0.60939	1.12482e-53	1.55055e-51	515	515
RRM1	0.608301	1.9346e-53	2.64854e-51	515	515
AURKB	0.60815	2.08544e-53	2.83563e-51	515	515
TMEM194A	0.606745	4.1836e-53	5.65012e-51	515	515
EZH2	0.606693	4.29353e-53	5.75967e-51	515	515
TMEM125	-0.606307	5.19332e-53	6.92027e-51	515	515
GINS1	0.605631	7.24835e-53	9.5947e-51	515	515
TUBA1B	0.605437	7.97564e-53	1.0488e-50	515	515
CENPH	0.604706	1.14169e-52	1.49151e-50	515	515
XRCC2	0.604467	1.28371e-52	1.66615e-50	515	515
AURKA	0.604183	1.47601e-52	1.90339e-50	515	515
CDC25C	0.604052	1.57345e-52	2.01603e-50	515	515
TRIP13	0.602107	4.06352e-52	5.17335e-50	515	515
PSMC3IP	0.602068	4.14104e-52	5.23868e-50	515	515
CDKN3	0.601688	4.98173e-52	6.26257e-50	515	515
HMMR	0.599696	1.30573e-51	1.63119e-49	515	515
PATL1	0.599187	1.66818e-51	2.07103e-49	515	515
ZWILCH	0.59915	1.6987e-51	2.0959e-49	515	515
CKAP2	0.598996	1.82909e-51	2.24294e-49	515	515
SCLT1	0.598889	1.92545e-51	2.34671e-49	515	515
CENPO	0.598798	2.0114e-51	2.43659e-49	515	515
KPNA2	0.596676	5.55691e-51	6.69105e-49	515	515
C12orf48	0.596357	6.46842e-51	7.74196e-49	515	515
GINS4	0.596305	6.63236e-51	7.89093e-49	515	515
ORC6L	0.596173	7.06196e-51	8.35234e-49	515	515
FAM54A	0.594374	1.6589e-50	1.95048e-48	515	515
ATAD2	0.593457	2.55809e-50	2.99013e-48	515	515
CENPW	0.59286	3.3884e-50	3.93763e-48	515	515
RFC5	0.592448	4.11266e-50	4.75167e-48	515	515
POLA2	0.591981	5.12263e-50	5.88455e-48	515	515
FBXO45	0.591657	5.96252e-50	6.81022e-48	515	515
SASS6	0.591342	6.90924e-50	7.84669e-48	515	515
OIP5	0.591059	7.88934e-50	8.90916e-48	515	515
BIRC5	0.589506	1.62746e-49	1.82751e-47	515	515
NUF2	0.589292	1.79793e-49	1.99764e-47	515	515
PRIM1	0.589291	1.79895e-49	1.99764e-47	515	515
NAPSA	-0.585642	9.70419e-49	1.07164e-46	515	515
EME1	0.584779	1.44088e-48	1.58244e-46	515	515
GEN1	0.584603	1.5616e-48	1.70565e-46	515	515
MCM3	0.584359	1.74625e-48	1.89696e-46	515	515
E2F2	0.582922	3.36154e-48	3.63192e-46	515	515
CEP78	0.582628	3.84215e-48	4.12887e-46	515	515
SFTA2	-0.582516	4.04184e-48	4.32023e-46	515	514
IQGAP3	0.581595	6.13829e-48	6.52618e-46	515	515
FAM64A	0.581305	6.99776e-48	7.40059e-46	515	515
TMEM163	-0.581203	7.32711e-48	7.70812e-46	515	515
CTSL2	0.580966	8.15402e-48	8.53312e-46	515	515
CCDC99	0.579641	1.4813e-47	1.54209e-45	515	515
GMPS	0.579411	1.64273e-47	1.70129e-45	515	515
UBE2C	0.578856	2.10761e-47	2.17149e-45	515	515
CCNE2	0.578275	2.73386e-47	2.80228e-45	515	515
DNMT1	0.577912	3.21585e-47	3.27951e-45	515	515
PBK	0.577417	4.01148e-47	4.07013e-45	515	515
LMNB2	0.576743	5.41484e-47	5.46626e-45	515	515
CHAF1B	0.573243	2.54716e-46	2.55842e-44	515	515
DBF4	0.572944	2.90457e-46	2.90283e-44	515	515
GINS3	0.572058	4.28398e-46	4.26011e-44	515	515
MCM7	0.571969	4.45589e-46	4.40913e-44	515	515
POLE2	0.570908	7.08342e-46	6.97455e-44	515	515
ST3GAL5	-0.570573	8.19585e-46	8.03033e-44	515	515
DSCC1	0.570394	8.85979e-46	8.63851e-44	515	515
CDCA4	0.570025	1.0406e-45	1.00968e-43	515	515
MTBP	0.569578	1.26389e-45	1.22042e-43	515	515
SELENBP1	-0.568674	1.86962e-45	1.79664e-43	515	515
TUBB	0.567414	3.22216e-45	3.08155e-43	515	515
EPR1	0.567279	3.41504e-45	3.25047e-43	515	513
VRK1	0.565475	7.41185e-45	7.02123e-43	515	515
PSRC1	0.565332	7.87963e-45	7.42915e-43	515	515
SKP2	0.565044	8.91358e-45	8.36454e-43	515	515
FANCG	0.56466	1.05018e-44	9.80891e-43	515	515
SENP1	0.564146	1.30815e-44	1.21616e-42	515	515
C5orf34	0.564035	1.37158e-44	1.26922e-42	515	515
RFC3	0.562443	2.69779e-44	2.48495e-42	515	515
FOLR1	-0.561988	3.2699e-44	2.99811e-42	515	514
NCAPD3	0.561772	3.58389e-44	3.27099e-42	515	515
CCNE1	0.561268	4.43382e-44	4.02833e-42	515	515
PKMYT1	0.56089	5.20091e-44	4.70388e-42	515	515
C13orf34	0.560209	6.92756e-44	6.2373e-42	515	515
WDR67	0.559986	7.60848e-44	6.81966e-42	515	515
DNAJC9	0.557094	2.55006e-43	2.27547e-41	515	515
WHSC1	0.556952	2.70576e-43	2.40368e-41	515	515
HMGB2	0.556822	2.85533e-43	2.52532e-41	515	515
MASTL	0.554233	8.34161e-43	7.34503e-41	515	515
NEDD1	0.553705	1.03663e-42	9.08776e-41	515	515
ARNTL2	0.553642	1.06369e-42	9.28429e-41	515	515
CCNF	0.553489	1.1327e-42	9.84363e-41	515	515
FAM82A1	-0.551641	2.41568e-42	2.09024e-40	515	515
GPR19	0.550684	3.57025e-42	3.07595e-40	515	514
UBA6	0.550483	3.87342e-42	3.32283e-40	515	515
NUP205	0.550398	4.011e-42	3.42615e-40	515	515
KIAA0101	0.550163	4.41205e-42	3.75268e-40	515	515
GINS2	0.550023	4.67011e-42	3.95535e-40	515	515
MSH6	0.549846	5.01935e-42	4.2332e-40	515	515
YEATS2	0.549089	6.82237e-42	5.72964e-40	515	515
WDR62	0.548872	7.44918e-42	6.22989e-40	515	515
B3GNT8	-0.548834	7.564e-42	6.29955e-40	515	515
SFTPB	-0.548219	9.70196e-42	8.04659e-40	515	515
B3GNT5	0.547741	1.17651e-41	9.71736e-40	515	515
CEP152	0.546636	1.83504e-41	1.50942e-39	515	515
C17orf53	0.546361	2.04987e-41	1.67921e-39	515	515
SSX2IP	0.545592	2.78947e-41	2.27575e-39	515	515
E2F1	0.54463	4.09737e-41	3.3292e-39	515	515
TMEM48	0.544416	4.46253e-41	3.61122e-39	515	515
DONSON	0.543749	5.82037e-41	4.69103e-39	515	515
MTL5	0.543154	7.37503e-41	5.92016e-39	515	515
AQP3	-0.542451	9.74626e-41	7.79233e-39	515	515
DSN1	0.542396	9.95875e-41	7.9305e-39	515	515
PIF1	0.542249	1.05553e-40	8.37217e-39	515	515
CENPN	0.540652	1.98293e-40	1.56659e-38	515	515
GAS2L3	0.540097	2.46651e-40	1.93538e-38	515	514
TMEM150A	-0.540095	2.46909e-40	1.93538e-38	515	515
ABHD14A	-0.538399	4.79814e-40	3.7463e-38	515	515
SFTA1P	-0.537965	5.68598e-40	4.42223e-38	515	513
ATP13A3	0.537326	7.29449e-40	5.65125e-38	515	515
CYP2B7P1	-0.537312	7.33403e-40	5.65995e-38	515	515
UBTD1	-0.537169	7.75371e-40	5.96081e-38	515	515
CKAP5	0.537125	7.88748e-40	6.04042e-38	515	515
GGTLC1	-0.536953	8.43265e-40	6.43328e-38	515	513
RAB3B	0.536811	8.91209e-40	6.77319e-38	515	439
CD302	-0.536489	1.0098e-39	7.6454e-38	515	515
CCDC18	0.535959	1.24048e-39	9.35647e-38	515	515
C9orf100	0.534054	2.58982e-39	1.94606e-37	515	515
AK1	-0.533739	2.92289e-39	2.18812e-37	515	515
RFWD3	0.532732	4.3039e-39	3.20994e-37	515	515
DNA2	0.532699	4.3582e-39	3.23835e-37	515	515
C14orf145	0.532408	4.87194e-39	3.59841e-37	515	515
POLE	0.532405	4.87878e-39	3.59841e-37	515	515
C6orf150	0.531944	5.81923e-39	4.27628e-37	515	515
STMN1	0.531342	7.32384e-39	5.36223e-37	515	515
OPA1	0.530389	1.05311e-38	7.68229e-37	515	515
CEP135	0.530165	1.14675e-38	8.33497e-37	515	515
C1orf112	0.530032	1.20624e-38	8.73564e-37	515	515
GPR133	-0.529575	1.43507e-38	1.03553e-36	515	515
RILP	-0.529506	1.47273e-38	1.05888e-36	515	515
POC1A	0.529182	1.66562e-38	1.19327e-36	515	515
USP1	0.52858	2.09166e-38	1.49315e-36	515	515
DBF4B	0.528364	2.26957e-38	1.61438e-36	515	515
C4orf21	0.528001	2.60306e-38	1.83891e-36	515	515
SLC2A1	0.528	2.60361e-38	1.83891e-36	515	515
MCM5	0.527593	3.0364e-38	2.13703e-36	515	515
MND1	0.527328	3.35448e-38	2.35261e-36	515	515
RNASEH2A	0.526433	4.69643e-38	3.28225e-36	515	515
PCNA	0.52409	1.12832e-37	7.85817e-36	515	515
RAD54B	0.52396	1.18434e-37	8.21963e-36	515	515
POLD3	0.523763	1.27427e-37	8.8132e-36	515	515
CDH15	-0.523733	1.28878e-37	8.88283e-36	515	512
GLOD5	-0.522979	1.7055e-37	1.17146e-35	515	507
C1orf116	-0.522901	1.75553e-37	1.20169e-35	515	515
EPHX1	-0.522709	1.88543e-37	1.28621e-35	515	515
TRAIP	0.522102	2.3606e-37	1.60489e-35	515	515
SMC6	0.521184	3.31427e-37	2.24561e-35	515	515
SFTA3	-0.520446	4.34968e-37	2.93721e-35	515	512
CSE1L	0.519674	5.77633e-37	3.88745e-35	515	515
PBXIP1	-0.519032	7.30963e-37	4.90285e-35	515	515
FANCA	0.516984	1.54433e-36	1.03237e-34	515	515
IRX3	-0.516916	1.58291e-36	1.05464e-34	515	515
FCGRT	-0.516566	1.79768e-36	1.19376e-34	515	515
RECQL	0.515975	2.22782e-36	1.47449e-34	515	515
FANCM	0.515694	2.4663e-36	1.62694e-34	515	515
GPRC5C	-0.514186	4.25429e-36	2.7972e-34	515	515
SLC16A1	0.513971	4.59692e-36	3.01256e-34	515	515
PSMD2	0.513417	5.61056e-36	3.66483e-34	515	515
PLA2G10	-0.513027	6.45485e-36	4.20259e-34	515	511
H2AFZ	0.512788	7.03179e-36	4.56336e-34	515	515
CISH	-0.512187	8.72424e-36	5.64337e-34	515	515
CENPM	0.512148	8.8468e-36	5.70419e-34	515	515
RHOBTB2	-0.511143	1.26715e-35	8.14396e-34	515	515
C21orf45	0.510565	1.55711e-35	9.97551e-34	515	515
C4orf46	0.510308	1.70599e-35	1.08943e-33	515	515
HNRNPR	0.508709	3.01021e-35	1.91618e-33	515	515
PTTG1	0.508619	3.10738e-35	1.97176e-33	515	515
MSH2	0.508141	3.67886e-35	2.32699e-33	515	515
BARD1	0.507911	3.99017e-35	2.51595e-33	515	515
PHF19	0.507534	4.5588e-35	2.86545e-33	515	515
C15orf41	0.50663	6.26655e-35	3.92651e-33	515	515
PLOD2	0.506354	6.90556e-35	4.31339e-33	515	515
UNG	0.505483	9.37259e-35	5.83611e-33	515	515
SUSD2	-0.505302	9.98489e-35	6.19807e-33	515	515
TTF2	0.505176	1.0437e-34	6.45865e-33	515	515
TK1	0.504906	1.14695e-34	7.0757e-33	515	515
CST3	-0.504309	1.41283e-34	8.68915e-33	515	515
CCDC34	0.504074	1.53367e-34	9.40337e-33	515	515
ALOX15B	-0.503401	1.93869e-34	1.18503e-32	515	515
RTTN	0.502867	2.33397e-34	1.4223e-32	515	515
DEK	0.502166	2.97647e-34	1.80832e-32	515	515
SSRP1	0.501532	3.7072e-34	2.24544e-32	515	515
HAGH	-0.501247	4.09e-34	2.46982e-32	515	515
ASAP1	0.500624	5.07112e-34	3.05306e-32	515	515
DENR	0.500338	5.59718e-34	3.35439e-32	515	515
DLC1	-0.500333	5.6052e-34	3.35439e-32	515	515
CACNA2D2	-0.498998	8.87006e-34	5.29238e-32	515	515
ST6GALNAC4	-0.498747	9.66606e-34	5.75015e-32	515	515
C15orf23	0.498622	1.0089e-33	5.98392e-32	515	515
RFTN1	-0.498543	1.03653e-33	6.12962e-32	515	515
PARM1	-0.498477	1.06025e-33	6.25138e-32	515	515
DHX36	0.498368	1.10037e-33	6.46889e-32	515	515
RPS6KA2	-0.498318	1.11939e-33	6.56137e-32	515	515
SLC26A9	-0.498064	1.22102e-33	7.13617e-32	515	514
R3HDM1	0.496825	1.86318e-33	1.08575e-31	515	515
UCK2	0.496697	1.9463e-33	1.13089e-31	515	515
POLA1	0.496546	2.04835e-33	1.18674e-31	515	515
MPHOSPH9	0.496249	2.26645e-33	1.3093e-31	515	515
PMM1	-0.495714	2.7177e-33	1.56546e-31	515	515
CYB5A	-0.495674	2.75445e-33	1.58207e-31	515	515
C16orf75	0.495508	2.91359e-33	1.66868e-31	515	515
ALDH2	-0.494578	3.99158e-33	2.27953e-31	515	515
FIGNL1	0.494085	4.71501e-33	2.685e-31	515	515
RORC	-0.493412	5.91435e-33	3.35841e-31	515	515
SCNN1B	-0.493294	6.15464e-33	3.48203e-31	515	515
SUZ12	0.493288	6.16689e-33	3.48203e-31	515	515
KPNA4	0.491255	1.2194e-32	6.86573e-31	515	515
IGF2BP3	0.491072	1.29634e-32	7.27846e-31	515	515
GNG7	-0.490857	1.3926e-32	7.797e-31	515	515
GPD1L	-0.490428	1.60676e-32	8.9709e-31	515	515
ATOH8	-0.490193	1.73755e-32	9.67416e-31	515	515
SULT1A2	-0.489889	1.92266e-32	1.0675e-30	515	515
KHDRBS1	0.48956	2.14518e-32	1.18775e-30	515	515
LOC388588	-0.489501	2.18707e-32	1.2076e-30	515	515
KPNB1	0.489143	2.46359e-32	1.35654e-30	515	515
NUP107	0.488572	2.97732e-32	1.63491e-30	515	515
MTA2	0.488386	3.16601e-32	1.73376e-30	515	515
POP1	0.488371	3.18146e-32	1.73746e-30	515	515
CTSH	-0.486843	5.27057e-32	2.87052e-30	515	515
DNMT3B	0.486744	5.44385e-32	2.95684e-30	515	515
NINJ2	-0.486526	5.84983e-32	3.16874e-30	515	515
NAA50	0.486515	5.87129e-32	3.17177e-30	515	515
LSG1	0.486504	5.89159e-32	3.17415e-30	515	515
CD81	-0.4861	6.72916e-32	3.61566e-30	515	515
TMEM91	-0.486023	6.90238e-32	3.69879e-30	515	515
ST6GALNAC6	-0.485366	8.56292e-32	4.57635e-30	515	515
IGF2BP2	0.485244	8.90982e-32	4.74905e-30	515	515
RSRC1	0.485216	8.99286e-32	4.78057e-30	515	515
GMNN	0.484455	1.15369e-31	6.11672e-30	515	515
SEPW1	-0.484124	1.28516e-31	6.79571e-30	515	515
NPC2	-0.484084	1.30199e-31	6.86652e-30	515	515
NRM	0.48406	1.31237e-31	6.90307e-30	515	515
INMT	-0.484044	1.31939e-31	6.9218e-30	515	515
ABCC6	-0.483817	1.42045e-31	7.43245e-30	515	515
INPP5K	-0.483228	1.72094e-31	8.98126e-30	515	515
SMPDL3B	-0.482803	1.97626e-31	1.02869e-29	515	515
MAOA	-0.482741	2.01646e-31	1.04688e-29	515	515
PAK2	0.482061	2.51476e-31	1.3022e-29	515	515
HAUS6	0.482017	2.5509e-31	1.3175e-29	515	515
UBE2T	0.481701	2.82584e-31	1.45574e-29	515	515
PAWR	0.481584	2.93503e-31	1.50811e-29	515	515
SPIN4	0.481476	3.03854e-31	1.55729e-29	515	515
SUV39H1	0.481081	3.45317e-31	1.76527e-29	515	515
MUC1	-0.480886	3.67759e-31	1.87105e-29	515	515
ZBTB4	-0.480885	3.67881e-31	1.87105e-29	515	515
C1orf210	-0.479966	4.94808e-31	2.51021e-29	515	515
C9orf140	0.479645	5.48633e-31	2.77622e-29	515	515
XPO1	0.479387	5.96078e-31	3.00869e-29	515	515
MYO19	0.478773	7.2599e-31	3.65519e-29	515	515
RDM1	0.477592	1.05953e-30	5.32107e-29	515	501
PGC	-0.477471	1.1012e-30	5.51647e-29	515	509
DHRS12	-0.476544	1.47981e-30	7.39461e-29	515	515
TRIM59	0.476183	1.65984e-30	8.27352e-29	515	515
RBPMS	-0.475801	1.87427e-30	9.31913e-29	515	515
PRR15L	-0.475662	1.95892e-30	9.71585e-29	515	515
RECQL4	0.475324	2.18053e-30	1.07882e-28	515	515
LIN54	0.475281	2.21028e-30	1.09084e-28	515	515
NUP155	0.474421	2.90251e-30	1.42895e-28	515	515
RNASE1	-0.474376	2.94357e-30	1.4456e-28	515	515
QSER1	0.473668	3.68083e-30	1.80324e-28	515	515
HMGA1	0.473225	4.23268e-30	2.06853e-28	515	515
CRB3	-0.472848	4.76533e-30	2.32315e-28	515	515
AQP7	-0.472678	5.0269e-30	2.44471e-28	515	502
TSTD1	-0.472538	5.25393e-30	2.54892e-28	515	515
TCEA3	-0.471453	7.38281e-30	3.57306e-28	515	515
GPR116	-0.471271	7.81469e-30	3.77295e-28	515	515
C3orf67	0.471214	7.95602e-30	3.83193e-28	515	514
UBE2S	0.470636	9.5315e-30	4.5797e-28	515	515
PLA2G4F	-0.470393	1.02812e-29	4.92805e-28	515	513
FBXO43	0.470383	1.03132e-29	4.93158e-28	515	515
BUB3	0.469857	1.21525e-29	5.79724e-28	515	515
CCDC150	0.46957	1.32864e-29	6.32306e-28	515	514
YPEL3	-0.469083	1.54592e-29	7.33964e-28	515	515
PRTFDC1	0.468846	1.66408e-29	7.88189e-28	515	515
NCBP1	0.468393	1.91506e-29	9.0492e-28	515	515
CCDC48	-0.467935	2.20653e-29	1.04019e-27	515	515
ACAA1	-0.467754	2.33422e-29	1.09603e-27	515	515
RAP1GAP	-0.467751	2.33595e-29	1.09603e-27	515	515
IRX5	-0.467555	2.48214e-29	1.1619e-27	515	514
CHADL	-0.467092	2.86314e-29	1.33711e-27	515	515
MGC87042	0.466957	2.98553e-29	1.39102e-27	515	514
SCGB3A2	-0.466732	3.20027e-29	1.48761e-27	515	511
PEBP4	-0.466417	3.52637e-29	1.63539e-27	515	504
NKX2-1	-0.465448	4.74989e-29	2.1977e-27	515	515
C14orf106	0.465075	5.32476e-29	2.455e-27	515	515
FLJ90757	-0.465072	5.33054e-29	2.455e-27	515	515
EIF2AK2	0.464817	5.7632e-29	2.64816e-27	515	515
CHIA	-0.464496	6.35886e-29	2.91516e-27	515	492
TTL	0.464116	7.1413e-29	3.26637e-27	515	515
PCDP1	-0.463594	8.37591e-29	3.82232e-27	515	512
MED11	-0.463267	9.2547e-29	4.21373e-27	515	515
MCF2L2	0.463247	9.31094e-29	4.2297e-27	515	514
PPIL5	0.463228	9.36324e-29	4.24382e-27	515	515
HIGD1B	-0.462925	1.02679e-28	4.64334e-27	515	515
SLC22A3	-0.462898	1.03531e-28	4.67129e-27	515	515
LMF1	-0.462734	1.08845e-28	4.89998e-27	515	515
SMC4	0.462696	1.10103e-28	4.94548e-27	515	515
HMGA2	0.462374	1.21435e-28	5.44226e-27	515	499
BTD	-0.462263	1.25604e-28	5.61651e-27	515	515
SH2D5	0.461961	1.37648e-28	6.14129e-27	515	461
C16orf58	-0.461203	1.73192e-28	7.70992e-27	515	515
RHEBL1	0.461147	1.76163e-28	7.82476e-27	515	515
GALNT11	-0.460895	1.90124e-28	8.42614e-27	515	515
ALG10	0.460883	1.90803e-28	8.43754e-27	515	515
HNF1B	-0.460763	1.97849e-28	8.72981e-27	515	514
TMPRSS2	-0.460497	2.14386e-28	9.43863e-27	515	515
VRK2	0.460235	2.32029e-28	1.01929e-26	515	515
MBIP	-0.460105	2.41319e-28	1.05778e-26	515	515
PLA2G1B	-0.459828	2.62335e-28	1.14738e-26	515	491
CITED2	-0.459777	2.66428e-28	1.16274e-26	515	515
RIBC2	0.459585	2.82284e-28	1.22926e-26	515	514
CNIH2	0.459536	2.864e-28	1.24447e-26	515	514
TRA2B	0.459511	2.88606e-28	1.25134e-26	515	515
BICD1	0.459395	2.98895e-28	1.29314e-26	515	515
MALL	-0.459106	3.26012e-28	1.40742e-26	515	515
CYP4B1	-0.459068	3.29712e-28	1.42032e-26	515	514
C10orf32	-0.459005	3.36065e-28	1.44457e-26	515	515
BCAM	-0.458886	3.48259e-28	1.49378e-26	515	515
SLFNL1	-0.458763	3.61361e-28	1.54665e-26	515	514
DEXI	-0.457844	4.75996e-28	2.03295e-26	515	515
BEST3	0.457782	4.8493e-28	2.06669e-26	515	300
NEIL3	0.457552	5.19369e-28	2.20875e-26	515	515
C2orf24	-0.457062	6.01298e-28	2.54777e-26	515	515
SLC38A1	0.45706	6.01635e-28	2.54777e-26	515	515
CYB5R1	-0.45675	6.60025e-28	2.78913e-26	515	515
SAAL1	0.456502	7.10662e-28	2.99677e-26	515	515
VIPR1	-0.456381	7.36749e-28	3.10024e-26	515	515
TDG	0.456283	7.58638e-28	3.18564e-26	515	515
ATP8A1	-0.456079	8.06135e-28	3.37799e-26	515	515
KIAA0406	0.455684	9.06377e-28	3.7901e-26	515	515
CENPL	0.455379	9.92323e-28	4.14082e-26	515	515
ESYT3	-0.454618	1.24351e-27	5.1782e-26	515	515
KLHDC8B	-0.453938	1.52062e-27	6.31894e-26	515	515
C6orf182	0.453841	1.56512e-27	6.49037e-26	515	515
CDC27	0.452902	2.06449e-27	8.54348e-26	515	515
ABCC6P2	-0.452525	2.30674e-27	9.52626e-26	515	514
TTPAL	0.452356	2.42416e-27	9.99053e-26	515	515
VAMP2	-0.452252	2.49916e-27	1.02784e-25	515	515
TIPIN	0.452126	2.59322e-27	1.06434e-25	515	515
PRKDC	0.45137	3.23738e-27	1.326e-25	515	515
PSMD11	0.450944	3.66738e-27	1.49905e-25	515	515
KLF15	-0.450228	4.52072e-27	1.84409e-25	515	515
SULT1A1	-0.450064	4.74298e-27	1.93081e-25	515	515
GNPTG	-0.450006	4.82367e-27	1.95967e-25	515	515
BRI3BP	0.449829	5.07905e-27	2.05923e-25	515	515
SART3	0.449491	5.60468e-27	2.26774e-25	515	515
MTHFD2	0.449411	5.73623e-27	2.31628e-25	515	515
CEP97	0.449381	5.78709e-27	2.3321e-25	515	515
C1QL1	0.449288	5.94642e-27	2.39149e-25	515	487
ATP2C1	0.448878	6.69827e-27	2.68845e-25	515	515
CRY2	-0.448871	6.71241e-27	2.68873e-25	515	515
PPP1R12A	0.448815	6.82223e-27	2.72726e-25	515	515
BOK	-0.448679	7.09604e-27	2.83105e-25	515	515
RANBP1	0.44866	7.13695e-27	2.8417e-25	515	515
GPR108	-0.448098	8.40027e-27	3.33806e-25	515	515
LDHD	-0.447921	8.84275e-27	3.50692e-25	515	515
PTTG3P	0.447815	9.11695e-27	3.60851e-25	515	486
ACTN1	0.447732	9.34024e-27	3.68958e-25	515	515
TBCCD1	0.447603	9.69317e-27	3.82144e-25	515	515
DMRTC1B	-0.447297	1.05908e-26	4.16712e-25	515	486
CTPS	0.447118	1.11523e-26	4.3794e-25	515	515
LIG1	0.446884	1.19346e-26	4.67744e-25	515	515
MST1P9	-0.446706	1.25626e-26	4.91391e-25	515	514
SUPT16H	0.446452	1.35175e-26	5.2771e-25	515	515
HAT1	0.446367	1.38526e-26	5.39739e-25	515	515
RIF1	0.446126	1.48495e-26	5.77456e-25	515	515
LYAR	0.446095	1.49792e-26	5.81367e-25	515	515
C17orf108	-0.44608	1.50475e-26	5.82886e-25	515	515
MICAL3	0.445851	1.60688e-26	6.21245e-25	515	515
SMC3	0.44548	1.78814e-26	6.89986e-25	515	515
TMTC3	0.445173	1.95296e-26	7.52134e-25	515	515
CDK6	0.444939	2.0886e-26	8.02825e-25	515	515
SR140	0.444812	2.16612e-26	8.31024e-25	515	515
ERO1L	0.444752	2.2037e-26	8.43821e-25	515	515
RACGAP1P	0.444523	2.35256e-26	8.991e-25	515	478
LTC4S	-0.444476	2.38447e-26	9.09013e-25	515	513
TMC4	-0.444472	2.38759e-26	9.09013e-25	515	515
MFI2	0.443875	2.83208e-26	1.07619e-24	515	515
EFTUD2	0.443403	3.24111e-26	1.22929e-24	515	515
ASAH1	-0.443077	3.55657e-26	1.34638e-24	515	515
DAPK2	-0.442963	3.67408e-26	1.38823e-24	515	515
PLLP	-0.442919	3.71985e-26	1.40288e-24	515	515
SFPQ	0.442472	4.22556e-26	1.59059e-24	515	515
C2orf48	0.44215	4.63045e-26	1.73973e-24	515	501
ZDHHC1	-0.442134	4.65172e-26	1.74444e-24	515	515
XPOT	0.441823	5.08107e-26	1.90188e-24	515	515
XRCC3	0.441507	5.55708e-26	2.07617e-24	515	515
PPAT	0.4413	5.8926e-26	2.19741e-24	515	515
SENP5	0.441113	6.21327e-26	2.31268e-24	515	515
ARL6IP6	0.440992	6.43088e-26	2.38923e-24	515	515
FMO5	-0.440793	6.80285e-26	2.52273e-24	515	515
FAAH	-0.440015	8.47468e-26	3.13689e-24	515	515
MCEE	-0.439915	8.71646e-26	3.22042e-24	515	515
ACTL6A	0.439736	9.1683e-26	3.37488e-24	515	515
FANCC	0.439738	9.16272e-26	3.37488e-24	515	515
WBP11	0.439236	1.05551e-25	3.87822e-24	515	515
MTHFD1	0.439108	1.09428e-25	4.01331e-24	515	515
DVL3	0.439043	1.11449e-25	4.07994e-24	515	515
RIMS2	0.438934	1.14904e-25	4.19873e-24	515	418
HDAC2	0.438409	1.33171e-25	4.85735e-24	515	515
PHF6	0.438039	1.47725e-25	5.37839e-24	515	515
AHCYL2	-0.437802	1.57887e-25	5.73792e-24	515	515
NOSTRIN	-0.437644	1.65039e-25	5.98693e-24	515	515
SLC6A15	0.437393	1.77024e-25	6.41006e-24	515	340
ACADSB	-0.437337	1.79803e-25	6.49893e-24	515	515
ABHD14B	-0.437319	1.80755e-25	6.52153e-24	515	515
HNRNPD	0.436997	1.97764e-25	7.12236e-24	515	515
C1orf96	0.436897	2.03335e-25	7.3098e-24	515	515
TMEM194B	0.436759	2.11353e-25	7.57083e-24	515	515
WDR53	0.436764	2.11067e-25	7.57083e-24	515	515
THOC4	0.436452	2.30253e-25	8.23308e-24	515	515
CMAS	0.436153	2.50228e-25	8.93136e-24	515	515
PARP2	0.436076	2.55635e-25	9.10809e-24	515	515
DOK4	-0.435779	2.77732e-25	9.87776e-24	515	515
ABCA3	-0.435674	2.85954e-25	1.01521e-23	515	515
KIF2A	0.435592	2.92513e-25	1.03666e-23	515	515
C16orf59	0.435508	2.99444e-25	1.05934e-23	515	515
TUBA1C	0.435348	3.13009e-25	1.10538e-23	515	515
SMC1A	0.435306	3.16766e-25	1.11667e-23	515	515
CASP8AP2	0.435296	3.17627e-25	1.11773e-23	515	515
TPPP	-0.435057	3.39359e-25	1.19211e-23	515	515
CLEC3B	-0.435015	3.43333e-25	1.20395e-23	515	515
TFRC	0.435001	3.44733e-25	1.20675e-23	515	515
PLCXD2	0.434228	4.27063e-25	1.49233e-23	515	515
VANGL1	0.434014	4.53116e-25	1.58061e-23	515	515
MAPK6	0.433429	5.32604e-25	1.85465e-23	515	515
NAA15	0.433415	5.34745e-25	1.85887e-23	515	515
RBM28	0.432994	6.00587e-25	2.08412e-23	515	515
C13orf27	0.43285	6.2476e-25	2.16425e-23	515	515
SMS	0.432306	7.25749e-25	2.5054e-23	515	515
TXNDC11	-0.432308	7.25325e-25	2.5054e-23	515	515
ORMDL3	-0.432082	7.71887e-25	2.66008e-23	515	515
RPRD1B	0.431743	8.4709e-25	2.91422e-23	515	515
HLTF	0.431406	9.29281e-25	3.19149e-23	515	515
PLAC9	-0.431269	9.64707e-25	3.30747e-23	515	514
MXD4	-0.431194	9.84831e-25	3.37068e-23	515	515
FBXW4	-0.430983	1.04353e-24	3.5655e-23	515	515
LIMCH1	-0.430644	1.14488e-24	3.90356e-23	515	515
TEX15	0.430639	1.14638e-24	3.90356e-23	515	336
C11orf52	-0.430322	1.25e-24	4.24916e-23	515	515
DCLRE1B	0.430066	1.34058e-24	4.54934e-23	515	515
CD55	-0.429368	1.62158e-24	5.49359e-23	515	515
C12orf11	0.429345	1.63181e-24	5.5189e-23	515	515
MYBL1	0.429153	1.7194e-24	5.80528e-23	515	515
RCC2	0.429002	1.79145e-24	6.03837e-23	515	515
FXYD1	-0.428744	1.92177e-24	6.46671e-23	515	501
PNKD	-0.428678	1.95631e-24	6.57188e-23	515	515
POFUT1	0.428641	1.97656e-24	6.62877e-23	515	515
CDKL2	-0.428506	2.04989e-24	6.86317e-23	515	514
MFSD2B	0.428489	2.05967e-24	6.88439e-23	515	515
OVGP1	-0.428089	2.29576e-24	7.6607e-23	515	515
GGH	0.428032	2.33125e-24	7.76618e-23	515	515
RAB17	-0.427977	2.36686e-24	7.87167e-23	515	515
ZDHHC16	-0.427861	2.44192e-24	8.10782e-23	515	515
MAPRE1	0.427605	2.61773e-24	8.67713e-23	515	515
GUCY2D	-0.427471	2.71424e-24	8.98217e-23	515	501
C21orf2	-0.427363	2.7944e-24	9.23214e-23	515	515
SLC34A2	-0.427075	3.02078e-24	9.96359e-23	515	515
BTBD9	-0.426862	3.19957e-24	1.05359e-22	515	515
ACOX2	-0.426827	3.23063e-24	1.06207e-22	515	515
SCTR	-0.42677	3.28051e-24	1.0767e-22	515	500
FCER1A	-0.426704	3.33941e-24	1.09423e-22	515	511
TFDP1	0.426683	3.35817e-24	1.09858e-22	515	515
CCDC64B	-0.42656	3.47151e-24	1.1338e-22	515	514
XPO5	0.42653	3.49983e-24	1.14119e-22	515	515
DNAJC13	0.42649	3.53786e-24	1.1517e-22	515	515
GSK3B	0.42623	3.79527e-24	1.23349e-22	515	515
SNED1	-0.4262	3.82522e-24	1.24121e-22	515	515
VAMP8	-0.426132	3.89644e-24	1.26227e-22	515	515
SFTPD	-0.425989	4.04985e-24	1.30984e-22	515	515
NASP	0.425849	4.20534e-24	1.35794e-22	515	515
GNA13	0.425688	4.39091e-24	1.41557e-22	515	515
KPNA1	0.425677	4.40384e-24	1.41745e-22	515	515
ZCWPW2	-0.425318	4.84967e-24	1.55844e-22	515	515
C20orf72	0.425307	4.86413e-24	1.56058e-22	515	515
EFNA1	-0.425192	5.01659e-24	1.60692e-22	515	515
PPT2	0.425164	5.05541e-24	1.61583e-22	515	515
TMEM59	-0.42516	5.06057e-24	1.61583e-22	515	515
ORM1	-0.424876	5.46135e-24	1.74101e-22	515	510
TUBG1	0.424797	5.57869e-24	1.77559e-22	515	515
IL12RB2	0.424684	5.74945e-24	1.82703e-22	515	512
NUP62	0.424555	5.95187e-24	1.88835e-22	515	515
FXR1	0.424406	6.19454e-24	1.96223e-22	515	515
B3GALNT1	0.424289	6.39193e-24	2.02155e-22	515	515
LOC647946	0.424221	6.50951e-24	2.05548e-22	515	486
FLJ42875	-0.424072	6.77456e-24	2.1358e-22	515	505
PIP5KL1	-0.423878	7.13522e-24	2.24597e-22	515	515
MARCKS	0.423834	7.21948e-24	2.26892e-22	515	515
GRAMD2	-0.423674	7.53448e-24	2.36419e-22	515	515
PPP2R5A	-0.423247	8.44403e-24	2.64544e-22	515	515
STAG1	0.423107	8.76518e-24	2.74176e-22	515	515
PSME4	0.423014	8.98538e-24	2.80625e-22	515	515
C19orf40	0.422932	9.18462e-24	2.864e-22	515	515
CCDC138	0.422831	9.43444e-24	2.9372e-22	515	515
SRGAP1	0.422826	9.44875e-24	2.9372e-22	515	515
SCML2	0.422769	9.59362e-24	2.9776e-22	515	515
KRR1	0.422735	9.68051e-24	2.99991e-22	515	515
C22orf32	-0.422237	1.1052e-23	3.41963e-22	515	515
ARRB1	-0.421798	1.24178e-23	3.83628e-22	515	515
RQCD1	0.421527	1.33446e-23	4.11625e-22	515	515
SIAE	-0.421515	1.33862e-23	4.1227e-22	515	515
SLC20A1	0.421483	1.35012e-23	4.15171e-22	515	515
FAM8A1	-0.4213	1.41726e-23	4.35149e-22	515	515
DCXR	-0.421277	1.42589e-23	4.37127e-22	515	515
SLC16A11	-0.421138	1.47964e-23	4.5291e-22	515	515
DNM1L	0.42102	1.52629e-23	4.66475e-22	515	515
TNFSF12	-0.420891	1.57949e-23	4.81999e-22	515	515
GPR39	-0.420746	1.64114e-23	5.00047e-22	515	514
TRPA1	0.42057	1.71954e-23	5.23137e-22	515	470
SLC46A2	-0.420431	1.78369e-23	5.41828e-22	515	515
SMARCD3	-0.420005	1.99618e-23	6.05458e-22	515	515
GKN2	-0.419658	2.18793e-23	6.62611e-22	515	453
C1QTNF7	-0.419609	2.21587e-23	6.70059e-22	515	515
MNS1	0.41949	2.28702e-23	6.90528e-22	515	515
C9orf152	-0.419464	2.3026e-23	6.94184e-22	515	515
ATP2B1	0.419315	2.39482e-23	7.209e-22	515	515
CEBPD	-0.419004	2.59898e-23	7.81178e-22	515	515
ADI1	-0.418991	2.60799e-23	7.8271e-22	515	515
NEIL1	-0.418966	2.62524e-23	7.86707e-22	515	515
TMEM219	-0.418662	2.84342e-23	8.50814e-22	515	515
CLIC3	-0.418646	2.85548e-23	8.53145e-22	515	514
KDELC2	0.418474	2.98724e-23	8.91178e-22	515	515
CAD	0.418202	3.20879e-23	9.55846e-22	515	515
ANKLE2	0.418043	3.34471e-23	9.94852e-22	515	515
NUDT16L1	-0.417769	3.59403e-23	1.06742e-21	515	515
SLC25A23	-0.41774	3.62119e-23	1.07389e-21	515	515
EPHX2	-0.417699	3.66038e-23	1.0837e-21	515	515
SUV39H2	0.417694	3.66512e-23	1.0837e-21	515	515
FOXD1	0.417648	3.70982e-23	1.0953e-21	515	498
PYROXD2	-0.417481	3.87547e-23	1.14252e-21	515	515
GLT25D1	0.417348	4.01335e-23	1.18143e-21	515	515
RNF168	0.417251	4.11615e-23	1.20991e-21	515	515
NUP37	0.417169	4.20501e-23	1.23421e-21	515	515
ANKIB1	0.417116	4.26408e-23	1.24971e-21	515	515
NEDD9	-0.416564	4.92489e-23	1.44127e-21	515	515
SHE	-0.416532	4.96619e-23	1.45123e-21	515	515
EPDR1	-0.41652	4.9821e-23	1.45375e-21	515	515
PTBP1	0.416438	5.09002e-23	1.48308e-21	515	515
EHBP1	0.416319	5.25012e-23	1.5275e-21	515	515
DHRS7B	-0.416262	5.3292e-23	1.54826e-21	515	515
C8orf42	-0.416039	5.64771e-23	1.63841e-21	515	515
CHEK2	0.41581	5.99428e-23	1.73643e-21	515	515
EMCN	-0.415543	6.42537e-23	1.85862e-21	515	515
PXMP4	-0.415147	7.12135e-23	2.05696e-21	515	515
AK3L1	0.415131	7.15163e-23	2.06272e-21	515	515
TMEFF1	0.414633	8.13682e-23	2.3435e-21	515	515
NUP153	0.414616	8.17279e-23	2.35047e-21	515	515
XKR8	-0.414492	8.44096e-23	2.42411e-21	515	515
ELOVL6	0.414368	8.71619e-23	2.49956e-21	515	515
H2AFX	0.413988	9.61809e-23	2.75425e-21	515	515
C12orf70	0.413955	9.69874e-23	2.77337e-21	515	434
SIL1	-0.41394	9.73667e-23	2.78024e-21	515	515
RFFL	0.4134	1.11952e-22	3.19214e-21	515	515
ROGDI	-0.413316	1.1441e-22	3.25759e-21	515	515
PSMD12	0.413284	1.15366e-22	3.28015e-21	515	515
G2E3	0.413186	1.183e-22	3.35877e-21	515	515
SLC27A1	-0.413037	1.22954e-22	3.48597e-21	515	515
TMEM50B	-0.412926	1.2652e-22	3.58199e-21	515	515
CNTLN	0.412811	1.30326e-22	3.68453e-21	515	515
FBP1	-0.412569	1.38695e-22	3.91558e-21	515	515
ISY1	0.412478	1.41968e-22	4.00233e-21	515	515
ACADS	-0.412462	1.42583e-22	4.014e-21	515	515
TDP1	0.412259	1.50218e-22	4.22301e-21	515	515
TRADD	-0.412194	1.52744e-22	4.28799e-21	515	515
TBC1D1	0.412129	1.55308e-22	4.35384e-21	515	515
EIF2S2	0.411873	1.65878e-22	4.64367e-21	515	515
GPSM2	0.411691	1.73824e-22	4.8593e-21	515	515
ORM2	-0.411267	1.9378e-22	5.40959e-21	515	488
DIP2B	0.411176	1.98345e-22	5.5293e-21	515	515
SPATS2	0.411018	2.06528e-22	5.74941e-21	515	515
PPM1G	0.410966	2.09308e-22	5.8187e-21	515	515
ZNF488	0.410504	2.35593e-22	6.54032e-21	515	488
PNMA2	-0.410347	2.45212e-22	6.79792e-21	515	515
ACOXL	-0.409933	2.72546e-22	7.54523e-21	515	511
ECHDC2	-0.409916	2.73776e-22	7.56878e-21	515	515
C3orf21	0.409861	2.77634e-22	7.66484e-21	515	515
ZNF326	0.40985	2.7841e-22	7.67568e-21	515	515
SAE1	0.409818	2.8066e-22	7.72704e-21	515	515
HIST1H3B	0.409726	2.87313e-22	7.89933e-21	515	329
PLIN5	-0.40965	2.92952e-22	8.04331e-21	515	515
TMEM120A	-0.409587	2.97741e-22	8.16357e-21	515	515
TNFSF13	-0.409398	3.12398e-22	8.55372e-21	515	515
CDK5R1	0.409289	3.21199e-22	8.78266e-21	515	515
NAPSB	-0.40924	3.25255e-22	8.88142e-21	515	515
YPEL5	-0.408999	3.45832e-22	9.4304e-21	515	515
C4orf44	-0.408737	3.69581e-22	1.00643e-20	515	509
MYBPHL	-0.408535	3.89081e-22	1.05809e-20	515	477
ALDH3B1	-0.408314	4.11526e-22	1.11761e-20	515	515
HLF	-0.408227	4.20715e-22	1.14101e-20	515	515
ACSL5	-0.408216	4.21868e-22	1.14259e-20	515	515
UNC13B	-0.407997	4.45967e-22	1.20622e-20	515	515
C1QL4	0.407787	4.70358e-22	1.27047e-20	515	326
ICAM4	-0.407618	4.9089e-22	1.32414e-20	515	515
CAPN8	-0.406872	5.92906e-22	1.59717e-20	515	513
PRPF4	0.406805	6.02947e-22	1.62203e-20	515	515
DKC1	0.40677	6.0834e-22	1.63368e-20	515	515
DPF1	0.406763	6.09336e-22	1.63368e-20	515	477
TENC1	-0.406761	6.09727e-22	1.63368e-20	515	515
TCTA	-0.406715	6.16748e-22	1.65028e-20	515	515
STAT1	0.406624	6.31144e-22	1.68654e-20	515	515
ENTPD3	-0.406575	6.38906e-22	1.705e-20	515	515
SHOX2	0.40651	6.49544e-22	1.73108e-20	515	503
DNAJB11	0.406408	6.66495e-22	1.77389e-20	515	515
ATAD3C	-0.406076	7.24684e-22	1.9262e-20	515	515
OAS3	0.406031	7.32958e-22	1.9456e-20	515	515
SYCE2	0.40595	7.48041e-22	1.983e-20	515	509
NUP85	0.405873	7.62706e-22	2.0192e-20	515	515
RFC2	0.405788	7.79114e-22	2.05991e-20	515	515
MLLT11	0.405769	7.82848e-22	2.06705e-20	515	515
LOC221710	0.40571	7.94611e-22	2.09534e-20	515	515
SENP2	0.405623	8.12188e-22	2.13887e-20	515	515
C9orf40	0.405229	8.96664e-22	2.35823e-20	515	515
LMO3	-0.405219	8.98975e-22	2.3612e-20	515	515
PKP2	0.405209	9.01261e-22	2.3641e-20	515	515
CCT6A	0.40475	1.0113e-21	2.64926e-20	515	515
SLC5A2	-0.404702	1.02351e-21	2.67775e-20	515	409
TMEM9	-0.404599	1.05032e-21	2.74428e-20	515	515
PIK3CA	0.404452	1.08964e-21	2.84332e-20	515	515
DHFR	0.40442	1.09836e-21	2.86233e-20	515	515
ACRV1	0.404369	1.11246e-21	2.89216e-20	515	381
EIF4EBP3	-0.404368	1.1127e-21	2.89216e-20	515	515
VSIG2	-0.404214	1.15643e-21	3.00192e-20	515	512
LOC399815	0.404038	1.20852e-21	3.13306e-20	515	509
MGP	-0.403962	1.23189e-21	3.18951e-20	515	515
NMD3	0.403772	1.29155e-21	3.33966e-20	515	515
EMP2	-0.403542	1.368e-21	3.53276e-20	515	515
EXOSC9	0.403433	1.40574e-21	3.62555e-20	515	515
SYNJ2	0.402996	1.56788e-21	4.03849e-20	515	515
GPC6	0.402843	1.62842e-21	4.18905e-20	515	515
GANC	-0.402325	1.8528e-21	4.76011e-20	515	515
PDK2	-0.402275	1.87573e-21	4.81286e-20	515	515
HNMT	-0.402122	1.94847e-21	4.99307e-20	515	515
TARS	0.401985	2.01586e-21	5.15915e-20	515	515
ISCU	-0.401965	2.02635e-21	5.17938e-20	515	515
SNHG8	-0.401799	2.11146e-21	5.39003e-20	515	515
TNFRSF10C	-0.401753	2.13543e-21	5.44426e-20	515	515
PLSCR1	0.401553	2.24437e-21	5.7147e-20	515	515
AGPAT2	-0.401479	2.28575e-21	5.81268e-20	515	515
SKA2	0.401345	2.36321e-21	6.00201e-20	515	515
SET	0.401175	2.46479e-21	6.25206e-20	515	515
DDX12	0.401063	2.53431e-21	6.42025e-20	515	515
LYPD6	0.400948	2.60697e-21	6.59596e-20	515	505
EXOC5	0.400762	2.73008e-21	6.89873e-20	515	515
STK38L	0.400665	2.79619e-21	7.05684e-20	515	515
NR3C2	-0.400505	2.90902e-21	7.33235e-20	515	515
FAM117A	-0.400472	2.93316e-21	7.38388e-20	515	515
MRPS25	-0.400411	2.97785e-21	7.48695e-20	515	515
KIF3C	0.400307	3.05519e-21	7.67176e-20	515	515
UCN2	0.4003	3.06047e-21	7.67537e-20	515	467
ADAM17	0.400239	3.10641e-21	7.78082e-20	515	515
GATSL3	-0.400197	3.13905e-21	7.85274e-20	515	515
MFSD2A	-0.40018	3.15246e-21	7.87641e-20	515	515
APCDD1L	0.400129	3.1922e-21	7.96576e-20	515	486
NUBP1	-0.39965	3.59301e-21	8.95474e-20	515	515
PEX11B	-0.399258	3.95635e-21	9.848e-20	515	515
DHX35	0.399168	4.04527e-21	1.00568e-19	515	515
NRAS	0.399022	4.19322e-21	1.04117e-19	515	515
FYTTD1	0.398946	4.27277e-21	1.0596e-19	515	515
CBX1	0.398925	4.29489e-21	1.06377e-19	515	515
DNAJC4	-0.398809	4.41901e-21	1.09316e-19	515	515
GBP1	0.398792	4.43731e-21	1.09633e-19	515	515
NICN1	-0.398602	4.64862e-21	1.14712e-19	515	515
PRPF40A	0.398593	4.65913e-21	1.14829e-19	515	515
RND3	0.398071	5.29644e-21	1.30376e-19	515	515
ZFP2	-0.397997	5.39246e-21	1.32576e-19	515	515
EPSTI1	0.397828	5.62113e-21	1.38029e-19	515	515
C4orf31	-0.397778	5.69062e-21	1.39563e-19	515	515
EPT1	0.397647	5.87521e-21	1.43914e-19	515	515
E2F3	0.397549	6.01787e-21	1.47228e-19	515	515
PRMT8	-0.397542	6.02887e-21	1.47317e-19	515	444
PGM2	0.397387	6.26103e-21	1.52803e-19	515	515
MMD	0.397343	6.32895e-21	1.54272e-19	515	515
BCKDHA	-0.397272	6.44014e-21	1.56791e-19	515	515
ZW10	0.397254	6.46902e-21	1.57303e-19	515	515
TEX264	-0.397245	6.48274e-21	1.57445e-19	515	515
ACSM3	-0.397163	6.61318e-21	1.60418e-19	515	515
QTRTD1	0.397151	6.63331e-21	1.60711e-19	515	515
CD109	0.397056	6.78897e-21	1.64283e-19	515	515
EIF2C2	0.397043	6.80994e-21	1.64591e-19	515	515
KHSRP	0.397017	6.8533e-21	1.65439e-19	515	515
NOD1	-0.396975	6.92552e-21	1.66981e-19	515	515
DGAT1	-0.39693	7.00171e-21	1.68615e-19	515	515
PRPF19	0.396731	7.3491e-21	1.76767e-19	515	515
SNRPA1	0.396672	7.45607e-21	1.79125e-19	515	515
CENPQ	0.396323	8.11853e-21	1.94806e-19	515	515
SLC7A1	0.396301	8.16229e-21	1.95621e-19	515	515
BNIPL	-0.396187	8.39153e-21	2.00874e-19	515	514
SPATA5	0.396178	8.41126e-21	2.01106e-19	515	515
PHKB	-0.39606	8.65636e-21	2.06718e-19	515	515
C2orf58	-0.395941	8.90973e-21	2.12515e-19	515	506
ZSWIM7	-0.395649	9.56534e-21	2.27881e-19	515	515
ZDHHC9	-0.395474	9.98024e-21	2.37482e-19	515	515
DLX2	0.395199	1.06699e-20	2.53591e-19	515	279
USP14	0.395165	1.07585e-20	2.55393e-19	515	515
NENF	-0.395106	1.09148e-20	2.58795e-19	515	515
HOXD11	0.395097	1.09379e-20	2.59035e-19	515	238
FAM83E	-0.394836	1.16539e-20	2.75666e-19	515	515
HNRNPM	0.394653	1.21818e-20	2.87813e-19	515	515
RASSF7	-0.39454	1.25188e-20	2.95427e-19	515	515
DCUN1D1	0.394503	1.26329e-20	2.97768e-19	515	515
FBXO25	-0.394268	1.33714e-20	3.14802e-19	515	515
BBX	0.394226	1.35096e-20	3.17683e-19	515	515
MDC1	0.394212	1.35527e-20	3.1832e-19	515	515
NKIRAS1	-0.393786	1.50248e-20	3.52483e-19	515	515
IDUA	-0.393751	1.51513e-20	3.55033e-19	515	515
FIGF	-0.393628	1.56067e-20	3.65278e-19	515	508
MARS	0.393567	1.58417e-20	3.70345e-19	515	515
GABRQ	0.39347	1.62135e-20	3.78593e-19	515	220
C5orf38	-0.393219	1.72261e-20	4.01769e-19	515	512
RNASEH1	0.393047	1.7956e-20	4.18303e-19	515	515
ALG1	-0.392994	1.81865e-20	4.2318e-19	515	515
LTA4H	-0.392926	1.84865e-20	4.29662e-19	515	515
C7orf23	-0.392876	1.87119e-20	4.34394e-19	515	515
MOAP1	-0.392697	1.95358e-20	4.52995e-19	515	515
ATP1B3	0.392529	2.03406e-20	4.71111e-19	515	515
CD1C	-0.392515	2.04077e-20	4.72116e-19	515	515
FRAT1	-0.392488	2.05404e-20	4.74638e-19	515	515
PSMD1	0.392265	2.16744e-20	5.00263e-19	515	515
LNX2	-0.392152	2.22716e-20	5.13454e-19	515	515
HPN	-0.391875	2.3801e-20	5.48081e-19	515	515
PTPRE	-0.391621	2.52988e-20	5.81903e-19	515	515
NAA25	0.39155	2.57295e-20	5.91127e-19	515	515
GANAB	0.391501	2.60372e-20	5.97511e-19	515	515
TAPT1	-0.391421	2.65419e-20	6.08393e-19	515	515
POLR3H	-0.391334	2.7098e-20	6.20429e-19	515	515
PAPL	0.39132	2.71931e-20	6.21894e-19	515	334
ACAP2	0.390974	2.95414e-20	6.74827e-19	515	515
VTA1	0.39076	3.10892e-20	7.09374e-19	515	515
C10orf12	0.390657	3.18678e-20	7.2631e-19	515	515
RMI1	0.390615	3.21851e-20	7.32705e-19	515	515
DNAJC2	0.39056	3.26114e-20	7.41567e-19	515	515
CXCL17	-0.390314	3.45848e-20	7.85547e-19	515	513
TMEM105	-0.389928	3.79178e-20	8.60273e-19	515	514
CST5	-0.38989	3.82672e-20	8.67215e-19	515	437
DLX3	-0.389562	4.13738e-20	9.36557e-19	515	503
BCAT2	-0.389499	4.2001e-20	9.49679e-19	515	515
XRN1	0.389454	4.24538e-20	9.58833e-19	515	515
HAUS2	0.389306	4.39768e-20	9.9126e-19	515	515
TMEM132E	-0.389305	4.39888e-20	9.9126e-19	515	508
C7orf41	-0.389269	4.43606e-20	9.98513e-19	515	515
EIF2S1	0.38916	4.55331e-20	1.02375e-18	515	515
ZMYND12	-0.389107	4.61052e-20	1.03545e-18	515	515
PGAP3	-0.388961	4.77318e-20	1.07078e-18	515	515
TMEM38B	0.388821	4.93459e-20	1.10575e-18	515	515
REEP5	-0.388517	5.30443e-20	1.18729e-18	515	515
SMCHD1	0.388474	5.35838e-20	1.19802e-18	515	515
SCP2	-0.388257	5.64136e-20	1.25988e-18	515	515
WBSCR26	-0.388245	5.65726e-20	1.26202e-18	515	506
HNRNPA2B1	0.388133	5.80971e-20	1.29459e-18	515	515
HPRT1	0.387946	6.07291e-20	1.35173e-18	515	515
CD63	-0.387899	6.14052e-20	1.36526e-18	515	515
SHH	-0.387884	6.16327e-20	1.36879e-18	515	493
GLTSCR2	-0.387793	6.29701e-20	1.39694e-18	515	515
C9orf30	0.387724	6.40084e-20	1.4184e-18	515	515
TST	-0.387673	6.47805e-20	1.43392e-18	515	515
UPF3B	0.387595	6.59829e-20	1.45892e-18	515	515
PAICS	0.387401	6.90784e-20	1.52568e-18	515	515
C21orf63	-0.387155	7.32206e-20	1.61538e-18	515	515
DDX11	0.386785	7.99016e-20	1.76083e-18	515	515
STC2	0.386746	8.06434e-20	1.77522e-18	515	515
SMARCD1	0.386489	8.56659e-20	1.88371e-18	515	515
FGF5	0.386307	8.94179e-20	1.96315e-18	515	325
IL17RE	-0.386305	8.94752e-20	1.96315e-18	515	515
FSD1	0.386182	9.21004e-20	2.01853e-18	515	500
NFKBIL2	0.386153	9.27312e-20	2.03013e-18	515	515
CYBRD1	-0.386134	9.31348e-20	2.03674e-18	515	515
SEMA4A	-0.385993	9.62969e-20	2.1019e-18	515	515
TCF21	-0.385991	9.63248e-20	2.1019e-18	515	514
MGLL	-0.385969	9.68393e-20	2.11082e-18	515	515
EVPLL	-0.385888	9.86912e-20	2.14885e-18	515	502
WASF1	0.385856	9.94365e-20	2.16272e-18	515	515
IMMT	0.38566	1.04128e-19	2.26229e-18	515	515
UBE2E3	0.385623	1.05043e-19	2.2797e-18	515	515
ALX1	0.385458	1.09176e-19	2.36683e-18	515	276
TOM1	-0.385041	1.20406e-19	2.60744e-18	515	515
SLC9A3R2	-0.384968	1.22487e-19	2.64964e-18	515	515
KDM1A	0.38476	1.2861e-19	2.77684e-18	515	515
KIAA0090	0.384759	1.28645e-19	2.77684e-18	515	515
TBX4	-0.384722	1.29738e-19	2.79741e-18	515	515
MMP15	-0.384409	1.39624e-19	3.00733e-18	515	515
TDRD10	-0.384093	1.50313e-19	3.23408e-18	515	515
TEX10	0.383951	1.55391e-19	3.33974e-18	515	515
TEAD4	0.383645	1.66908e-19	3.58341e-18	515	515
POPDC3	0.383492	1.72969e-19	3.70955e-18	515	469
CKS1B	0.38338	1.77535e-19	3.80339e-18	515	515
MSRA	-0.383354	1.78597e-19	3.82206e-18	515	515
ZNF473	0.383302	1.80802e-19	3.8651e-18	515	515
CCDC159	-0.383232	1.83781e-19	3.9246e-18	515	515
LRRC58	0.383123	1.8848e-19	4.02064e-18	515	515
PLD3	-0.383025	1.92863e-19	4.10975e-18	515	515
CAT	-0.383012	1.93438e-19	4.11762e-18	515	515
MFN1	0.382872	1.99812e-19	4.24877e-18	515	515
SFRS2B	-0.382803	2.03054e-19	4.31311e-18	515	515
ALAD	-0.382718	2.0714e-19	4.39314e-18	515	515
MAP4K4	0.382715	2.07261e-19	4.39314e-18	515	515
SEMA3A	0.382659	2.0998e-19	4.44605e-18	515	515
HMGXB4	0.382599	2.12933e-19	4.50381e-18	515	515
PCSK2	-0.382572	2.14288e-19	4.52769e-18	515	452
CTNNBL1	0.382521	2.16852e-19	4.57702e-18	515	515
ZNF286A	0.382426	2.21694e-19	4.67428e-18	515	515
PCBD1	-0.382331	2.26621e-19	4.77314e-18	515	515
CD1E	-0.382305	2.27996e-19	4.79703e-18	515	510
GJB1	-0.382145	2.36592e-19	4.96785e-18	515	507
MMP12	0.382145	2.36612e-19	4.96785e-18	515	515
NME3	-0.382114	2.38345e-19	4.99899e-18	515	515
DRAM1	-0.382047	2.42049e-19	5.07135e-18	515	515
TLE2	-0.382033	2.4285e-19	5.0828e-18	515	515
CLGN	0.381772	2.58027e-19	5.39482e-18	515	512
CSTF2	0.381756	2.58986e-19	5.40922e-18	515	515
SORCS2	-0.381685	2.63269e-19	5.49293e-18	515	515
GNB4	0.381671	2.64113e-19	5.50479e-18	515	515
HSD17B6	-0.381622	2.6713e-19	5.56187e-18	515	515
DUSP22	-0.381594	2.68875e-19	5.59238e-18	515	515
HDGFRP3	0.381561	2.70957e-19	5.62981e-18	515	515
WFDC2	-0.381315	2.86801e-19	5.95284e-18	515	515
DAAM2	-0.381231	2.92417e-19	6.06311e-18	515	515
COCH	0.381213	2.93695e-19	6.08328e-18	515	514
SLC25A4	-0.381075	3.03164e-19	6.27291e-18	515	515
KIAA0141	-0.381026	3.06664e-19	6.33878e-18	515	515
ABCA8	-0.381008	3.07939e-19	6.35856e-18	515	513
NUDT1	0.38072	3.29104e-19	6.78858e-18	515	515
PRDM16	-0.380665	3.33286e-19	6.86775e-18	515	515
SERPINB5	0.380602	3.38206e-19	6.96195e-18	515	489
ARL8A	-0.380346	3.58815e-19	7.3786e-18	515	515
ANKRD32	0.380257	3.66229e-19	7.52332e-18	515	515
SLC27A3	-0.380103	3.79468e-19	7.78728e-18	515	515
KLHL5	0.380091	3.80514e-19	7.80073e-18	515	515
SNX30	-0.380065	3.82837e-19	7.84032e-18	515	515
PMVK	-0.380035	3.85448e-19	7.88571e-18	515	515
SPHAR	-0.379936	3.94315e-19	8.05886e-18	515	515
C14orf135	0.379781	4.08673e-19	8.33636e-18	515	515
LBR	0.379781	4.08727e-19	8.33636e-18	515	515
AGA	-0.379637	4.22442e-19	8.60732e-18	515	515
FAM161A	0.379436	4.42446e-19	9.00571e-18	515	515
NR1H2	-0.37935	4.51275e-19	9.17607e-18	515	515
ADH1B	-0.379299	4.5662e-19	9.27533e-18	515	509
PUS10	-0.379257	4.61007e-19	9.35494e-18	515	515
MYB	0.379247	4.6209e-19	9.3674e-18	515	515
CCDC86	0.379129	4.74752e-19	9.61433e-18	515	515
CCDC15	0.379116	4.76198e-19	9.63386e-18	515	515
CD207	-0.37911	4.76918e-19	9.63867e-18	515	508
PRKCZ	-0.379069	4.81347e-19	9.71834e-18	515	515
RAD18	0.378961	4.93465e-19	9.94708e-18	515	515
SACS	0.378959	4.93671e-19	9.94708e-18	515	515
KIAA1731	0.378842	5.07155e-19	1.02085e-17	515	515
CASP2	0.378745	5.18519e-19	1.04267e-17	515	515
FANCL	0.378621	5.33475e-19	1.07167e-17	515	515
UBL3	-0.378608	5.35114e-19	1.07388e-17	515	515
SDPR	-0.378602	5.35887e-19	1.07435e-17	515	515
ESF1	0.3785	5.48562e-19	1.09866e-17	515	515
SCN4B	-0.378373	5.6469e-19	1.12983e-17	515	515
RAB40C	-0.37829	5.75515e-19	1.15034e-17	515	515
PMAIP1	0.378209	5.86304e-19	1.17073e-17	515	515
SPHK1	0.378181	5.90145e-19	1.17723e-17	515	515
PPP1R13B	-0.37812	5.9841e-19	1.19252e-17	515	515
UTP20	0.377942	6.23317e-19	1.24092e-17	515	515
COL7A1	0.37792	6.26378e-19	1.24577e-17	515	515
ATP11A	-0.377859	6.35256e-19	1.26218e-17	515	515
DRP2	0.37781	6.42366e-19	1.27504e-17	515	505
AVL9	0.377589	6.75692e-19	1.33986e-17	515	515
GAPDH	0.377561	6.80059e-19	1.34718e-17	515	515
CPSF2	0.377284	7.2437e-19	1.43354e-17	515	515
UBXN7	0.377228	7.33756e-19	1.45067e-17	515	515
CXCL16	-0.377169	7.43734e-19	1.46895e-17	515	515
HSPB7	-0.377127	7.50907e-19	1.48165e-17	515	515
STEAP4	-0.377084	7.58226e-19	1.49462e-17	515	515
TPT1	-0.377033	7.67179e-19	1.51077e-17	515	515
KNDC1	-0.376981	7.76222e-19	1.52708e-17	515	513
CRYM	-0.37696	7.79924e-19	1.53285e-17	515	512
KLF2	-0.376941	7.83281e-19	1.53794e-17	515	515
RAB25	-0.376594	8.47802e-19	1.66299e-17	515	515
HIST1H2BO	0.376314	9.03557e-19	1.77062e-17	515	441
DEPDC6	-0.376249	9.17047e-19	1.79529e-17	515	515
MUC21	-0.376151	9.37629e-19	1.83379e-17	515	510
USP42	0.376127	9.42916e-19	1.84233e-17	515	515
PFN2	0.375949	9.8184e-19	1.91651e-17	515	515
EIF5A2	0.375831	1.00837e-18	1.96638e-17	515	515
DHX37	0.375818	1.01134e-18	1.97024e-17	515	515
TMEM9B	-0.375675	1.04483e-18	2.0335e-17	515	515
PLCD1	-0.375287	1.14098e-18	2.21632e-17	515	515
PNMA1	0.375288	1.14061e-18	2.21632e-17	515	515
ATP11B	0.375247	1.15129e-18	2.23417e-17	515	515
ATP1B1	-0.375188	1.1667e-18	2.26188e-17	515	515
HYLS1	0.375161	1.17397e-18	2.27378e-17	515	515
HOXA13	0.375144	1.17845e-18	2.28023e-17	515	218
CCRN4L	0.375122	1.18451e-18	2.28976e-17	515	515
RAN	0.375101	1.19011e-18	2.29836e-17	515	515
TLR5	-0.375086	1.19421e-18	2.30404e-17	515	515
CENPP	0.374874	1.25286e-18	2.41179e-17	515	515
DMC1	0.374871	1.25367e-18	2.41179e-17	515	509
PLA2G12B	-0.374878	1.25165e-18	2.41179e-17	515	450
MTHFD1L	0.374671	1.31174e-18	2.52107e-17	515	515
ADM	0.374611	1.3295e-18	2.55274e-17	515	515
ADAMTS8	-0.374495	1.36498e-18	2.61835e-17	515	514
ZFP91	0.374461	1.37548e-18	2.63596e-17	515	515
FIP1L1	0.374249	1.44297e-18	2.76266e-17	515	515
NPRL2	-0.374135	1.48054e-18	2.83187e-17	515	515
CYB5D2	-0.37412	1.4857e-18	2.83902e-17	515	515
PMF1	-0.374087	1.4966e-18	2.85712e-17	515	515
NUP50	0.374034	1.51481e-18	2.88912e-17	515	515
LOC646214	0.373958	1.54104e-18	2.93636e-17	515	515
C3orf18	-0.373855	1.57712e-18	3.00224e-17	515	515
MEGF9	-0.373838	1.5833e-18	3.01112e-17	515	515
ANAPC1	0.373746	1.6164e-18	3.07115e-17	515	515
PDSS1	0.373597	1.67158e-18	3.17298e-17	515	515
LOC723809	-0.373589	1.67475e-18	3.176e-17	515	478
NAA40	0.373542	1.69233e-18	3.20628e-17	515	515
RNF34	0.373387	1.75271e-18	3.31753e-17	515	515
BTG2	-0.373365	1.76129e-18	3.33062e-17	515	515
SOD3	-0.373251	1.80718e-18	3.41417e-17	515	515
HSPA4L	0.373032	1.89822e-18	3.58278e-17	515	515
XPNPEP1	0.373002	1.91127e-18	3.604e-17	515	515
CLDN23	-0.372977	1.92179e-18	3.62043e-17	515	515
LRRC42	0.37291	1.95138e-18	3.67271e-17	515	515
MLPH	-0.372711	2.0404e-18	3.83665e-17	515	515
EIF2C3	0.37265	2.06868e-18	3.88616e-17	515	515
LSM11	0.372475	2.15126e-18	4.0375e-17	515	515
GGT3P	-0.372206	2.28531e-18	4.28506e-17	515	515
CCDC46	-0.372158	2.30992e-18	4.32715e-17	515	515
ARMC8	0.37215	2.31434e-18	4.33137e-17	515	515
ABTB1	-0.372057	2.3629e-18	4.41811e-17	515	515
HDAC11	-0.372042	2.37081e-18	4.42875e-17	515	515
MYOZ1	-0.372016	2.38486e-18	4.45085e-17	515	512
WDR75	0.371974	2.40723e-18	4.4884e-17	515	515
DCK	0.371953	2.41865e-18	4.5055e-17	515	515
TSPAN3	-0.371565	2.63845e-18	4.91036e-17	515	515
GPR115	0.37156	2.64145e-18	4.91138e-17	515	502
C19orf55	0.371528	2.66019e-18	4.94162e-17	515	515
CORO1C	0.371466	2.69759e-18	5.00645e-17	515	515
ZBTB16	-0.371442	2.71177e-18	5.02809e-17	515	509
GGT6	-0.371431	2.71824e-18	5.03543e-17	515	509
BAIAP2	-0.371407	2.73326e-18	5.05855e-17	515	515
NOL11	0.371353	2.76636e-18	5.11508e-17	515	515
MRPL47	0.371226	2.84615e-18	5.25775e-17	515	515
HOXA1	0.370815	3.11994e-18	5.75821e-17	515	514
ADAMTS6	0.370708	3.19504e-18	5.89138e-17	515	515
ADIPOR1	-0.370664	3.22639e-18	5.94369e-17	515	515
LHX2	0.370533	3.32229e-18	6.11473e-17	515	447
FBXL15	-0.370316	3.48713e-18	6.41222e-17	515	515
EGFL7	-0.370156	3.61308e-18	6.63771e-17	515	515
FAM131C	0.370146	3.62162e-18	6.64728e-17	515	455
CDKN2C	0.369957	3.77656e-18	6.92532e-17	515	515
ATR	0.369947	3.78527e-18	6.93493e-17	515	515
HIST1H2BJ	0.36993	3.79972e-18	6.95502e-17	515	515
ADAMTS20	0.369885	3.8381e-18	7.01885e-17	515	221
ATP1A2	-0.369801	3.90988e-18	7.14356e-17	515	506
LIN9	0.36965	4.04398e-18	7.38183e-17	515	515
KBTBD3	-0.369536	4.1477e-18	7.56425e-17	515	515
LIMD1	-0.369351	4.3213e-18	7.87367e-17	515	515
TNS1	-0.369259	4.41117e-18	8.0301e-17	515	515
CDIPT	-0.369171	4.49734e-18	8.17951e-17	515	515
DPY19L2P1	0.369124	4.54435e-18	8.25749e-17	515	411
PAQR4	0.369059	4.61135e-18	8.37163e-17	515	515
ERLIN1	0.369023	4.64737e-18	8.42937e-17	515	515
CHORDC1	0.368861	4.81727e-18	8.72961e-17	515	515
SYNE1	-0.368822	4.86001e-18	8.79909e-17	515	515
ANAPC16	-0.368174	5.60915e-18	1.01462e-16	515	515
SPR	-0.368159	5.62773e-18	1.01706e-16	515	515
DPYSL2	-0.368044	5.77338e-18	1.04244e-16	515	515
TRAPPC1	-0.367882	5.98268e-18	1.07926e-16	515	515
MGAT5B	0.367778	6.12228e-18	1.10345e-16	515	512
RSPO2	-0.367769	6.13489e-18	1.10472e-16	515	488
METTL4	0.367699	6.23041e-18	1.12091e-16	515	515
FHL5	-0.367652	6.29427e-18	1.13138e-16	515	515
BFAR	-0.367617	6.34354e-18	1.13922e-16	515	515
ALDH3A2	-0.367608	6.35659e-18	1.14053e-16	515	515
PFKFB4	0.367509	6.49662e-18	1.16461e-16	515	515
SBF2	0.367463	6.56277e-18	1.17542e-16	515	515
CKS2	0.367381	6.68206e-18	1.19571e-16	515	515
SYBU	-0.367365	6.70673e-18	1.19905e-16	515	515
DPP7	-0.367353	6.7237e-18	1.20101e-16	515	515
SETD8	0.36733	6.75882e-18	1.20621e-16	515	515
TMEM44	0.367276	6.83937e-18	1.21949e-16	515	515
SFTPA1	-0.36719	6.97084e-18	1.24183e-16	515	514
CLU	-0.367094	7.11964e-18	1.26721e-16	515	515
GTF2IRD2P1	-0.366911	7.41116e-18	1.31792e-16	515	515
MAMDC2	-0.366885	7.45523e-18	1.32458e-16	515	514
RASD1	-0.366723	7.72431e-18	1.37117e-16	515	515
SNTB1	-0.366718	7.7328e-18	1.37146e-16	515	515
C12orf43	0.366644	7.85995e-18	1.39277e-16	515	515
TMEM173	-0.366598	7.93976e-18	1.40567e-16	515	515
SIRT3	-0.366591	7.95246e-18	1.40667e-16	515	515
IL6R	-0.366562	8.00273e-18	1.41431e-16	515	515
AGPS	0.366554	8.01746e-18	1.41566e-16	515	515
C18orf56	0.366482	8.14638e-18	1.43716e-16	515	515
CSRP2	0.366472	8.1632e-18	1.43885e-16	515	515
SAP30	0.366057	8.94294e-18	1.5749e-16	515	515
COL4A3	-0.366035	8.98553e-18	1.58101e-16	515	513
CPAMD8	-0.365897	9.26225e-18	1.62827e-16	515	515
PLEKHH1	0.365728	9.61215e-18	1.68829e-16	515	515
CEP250	0.365651	9.77526e-18	1.71543e-16	515	515
RNF145	-0.365635	9.81057e-18	1.72012e-16	515	515
CABC1	-0.365592	9.90323e-18	1.73484e-16	515	515
NAB1	0.365564	9.96368e-18	1.74391e-16	515	515
WDR43	0.365512	1.00776e-17	1.7623e-16	515	515
SMAD6	-0.365313	1.05262e-17	1.83914e-16	515	515
PRRG2	-0.365181	1.08353e-17	1.8915e-16	515	515
RANGAP1	0.365156	1.0895e-17	1.90025e-16	515	515
RAE1	0.365131	1.09553e-17	1.9091e-16	515	515
GNA14	-0.364973	1.13408e-17	1.97456e-16	515	515
NDFIP1	-0.364908	1.15015e-17	2.0008e-16	515	515
CCDC88A	0.364795	1.17896e-17	2.04735e-16	515	515
GGCX	-0.364796	1.1788e-17	2.04735e-16	515	515
KREMEN2	0.36472	1.19843e-17	2.07935e-16	515	511
IFRD1	0.364714	1.1999e-17	2.0801e-16	515	515
PSIP1	0.364688	1.20691e-17	2.09045e-16	515	515
GABARAP	-0.364593	1.23216e-17	2.13233e-16	515	515
PWP1	0.364537	1.24728e-17	2.15663e-16	515	515
ATP1B2	-0.364516	1.25316e-17	2.16493e-16	515	515
SAMD9	0.364511	1.25454e-17	2.16544e-16	515	515
COX4I2	-0.364483	1.26216e-17	2.1767e-16	515	515
GFRA1	-0.36447	1.26579e-17	2.18108e-16	515	514
CD300LG	-0.364442	1.27355e-17	2.19257e-16	515	433
PCYT1A	0.364398	1.28571e-17	2.21159e-16	515	515
TSC22D3	-0.364173	1.35051e-17	2.32107e-16	515	515
CDKN2BAS	0.364105	1.37064e-17	2.35364e-16	515	502
ELMO3	-0.364078	1.37876e-17	2.36554e-16	515	515
SV2A	0.363941	1.42037e-17	2.43485e-16	515	515
SPOCK1	0.363858	1.44642e-17	2.47738e-16	515	515
CIRBP	-0.363838	1.45275e-17	2.48609e-16	515	515
FUK	-0.363771	1.47404e-17	2.52036e-16	515	515
LARP6	0.363746	1.48222e-17	2.53219e-16	515	515
CAV3	-0.363657	1.511e-17	2.57915e-16	515	275
SFRS1	0.363454	1.57943e-17	2.69365e-16	515	515
MTUS1	-0.363382	1.60421e-17	2.73359e-16	515	515
KCNQ1	-0.363358	1.61283e-17	2.74592e-16	515	515
RBBP7	0.363242	1.65389e-17	2.81345e-16	515	515
ABCE1	0.363219	1.66204e-17	2.8249e-16	515	515
B4GALT6	0.363211	1.66498e-17	2.82749e-16	515	515
CLN3	-0.362824	1.81108e-17	3.07299e-16	515	515
NECAB3	-0.362645	1.88265e-17	3.19173e-16	515	515
MST1P2	-0.36242	1.97692e-17	3.3487e-16	515	515
IPO8	0.362156	2.09313e-17	3.54255e-16	515	515
NT5C1A	-0.362127	2.1064e-17	3.56199e-16	515	300
GTF2H3	0.362051	2.1415e-17	3.61829e-16	515	515
ITGA6	0.361921	2.20242e-17	3.71807e-16	515	515
MURC	0.361742	2.28933e-17	3.86153e-16	515	515
ADAM12	0.361685	2.31772e-17	3.90612e-16	515	515
LOC81691	0.361662	2.32913e-17	3.92204e-16	515	515
TMEM134	-0.361257	2.54204e-17	4.27696e-16	515	515
NUP54	0.36104	2.66424e-17	4.4788e-16	515	515
KLHDC9	-0.361008	2.68269e-17	4.50602e-16	515	513
TOP3A	0.360958	2.71163e-17	4.5508e-16	515	515
CDK12	0.360886	2.75387e-17	4.61782e-16	515	515
GADD45G	-0.360833	2.7859e-17	4.66761e-16	515	515
RPS6KA1	-0.360605	2.92557e-17	4.89751e-16	515	515
NBN	0.36056	2.95452e-17	4.94183e-16	515	515
AQP1	-0.360526	2.97602e-17	4.97364e-16	515	515
MMP14	0.360429	3.03887e-17	5.07443e-16	515	515
LASS2	-0.360165	3.2161e-17	5.3659e-16	515	515
LOC554202	0.360149	3.22719e-17	5.3799e-16	515	456
DBR1	0.360098	3.26331e-17	5.43558e-16	515	515
HEMK1	-0.360092	3.26695e-17	5.43712e-16	515	515
PCP4L1	-0.360021	3.31742e-17	5.51653e-16	515	514
PRKCD	-0.360012	3.32406e-17	5.52296e-16	515	515
GFM1	0.359967	3.35587e-17	5.57119e-16	515	515
CYP4Z2P	-0.359597	3.63369e-17	6.02741e-16	515	383
CAND1	0.359531	3.68521e-17	6.1078e-16	515	515
C11orf84	0.359526	3.6892e-17	6.10842e-16	515	515
SNW1	0.359523	3.6917e-17	6.10842e-16	515	515
LRRC27	-0.359447	3.75224e-17	6.20346e-16	515	515
GHDC	-0.359338	3.84141e-17	6.34563e-16	515	515
SNRPD1	0.359295	3.87665e-17	6.39855e-16	515	515
RHBDL1	-0.359152	3.99723e-17	6.59213e-16	515	514
C10orf76	-0.359117	4.02757e-17	6.63669e-16	515	515
SNX25	-0.359039	4.09511e-17	6.74243e-16	515	515
RPH3AL	-0.359006	4.12481e-17	6.78573e-16	515	515
ITGA5	0.358996	4.1336e-17	6.79461e-16	515	515
TMED6	-0.358908	4.21178e-17	6.91742e-16	515	512
TMEM63B	-0.3589	4.21903e-17	6.92364e-16	515	515
PIK3R4	0.358799	4.31149e-17	7.06957e-16	515	515
MPST	-0.35879	4.32005e-17	7.0778e-16	515	515
FAM189A2	-0.358708	4.39654e-17	7.19721e-16	515	515
ADNP	0.358659	4.44213e-17	7.2659e-16	515	515
GUCA1A	0.358642	4.45821e-17	7.28624e-16	515	423
GMEB1	0.358526	4.57077e-17	7.46376e-16	515	515
TTLL5	0.358522	4.5743e-17	7.46376e-16	515	515
ARV1	-0.358517	4.57906e-17	7.46543e-16	515	515
KIAA0408	-0.35836	4.73564e-17	7.71443e-16	515	390
ITGA9	-0.358275	4.82196e-17	7.84262e-16	515	515
TNNC1	-0.358275	4.82218e-17	7.84262e-16	515	510
C14orf118	0.35827	4.82764e-17	7.84512e-16	515	515
CDV3	0.358256	4.84188e-17	7.86186e-16	515	515
PALB2	0.358124	4.98069e-17	8.08069e-16	515	515
RICH2	-0.358085	5.02167e-17	8.14057e-16	515	515
C4BPA	-0.357928	5.19254e-17	8.41073e-16	515	514
ZNF639	0.357901	5.22276e-17	8.45283e-16	515	515
CYB561D2	-0.35782	5.31437e-17	8.59414e-16	515	515
SEC23A	0.357776	5.36384e-17	8.6628e-16	515	515
VWA1	-0.357775	5.36549e-17	8.6628e-16	515	515
TMEM108	-0.357737	5.40856e-17	8.72529e-16	515	515
IFNE	0.357703	5.44845e-17	8.78256e-16	515	332
TCP1	0.357633	5.53033e-17	8.90736e-16	515	515
EXOSC2	0.357626	5.53894e-17	8.91403e-16	515	515
ADA	0.357603	5.56552e-17	8.94961e-16	515	515
C13orf15	-0.357453	5.74669e-17	9.22958e-16	515	515
TERF2IP	-0.357451	5.74887e-17	9.22958e-16	515	515
ACYP1	0.357441	5.76099e-17	9.24163e-16	515	515
TMEM87A	-0.357412	5.79644e-17	9.29103e-16	515	515
SGSH	-0.357393	5.81973e-17	9.32089e-16	515	515
ESRP2	-0.357353	5.87022e-17	9.39423e-16	515	515
BRP44L	-0.357319	5.91321e-17	9.45545e-16	515	515
GLB1L2	-0.357311	5.92245e-17	9.46267e-16	515	515
KIAA1949	0.357305	5.92983e-17	9.46689e-16	515	515
GLS2	-0.357285	5.95582e-17	9.5008e-16	515	514
SLC44A4	-0.357203	6.06009e-17	9.65941e-16	515	515
SP6	0.357143	6.13846e-17	9.77654e-16	515	515
DUSP14	0.356941	6.40806e-17	1.01978e-15	515	515
ZNF695	0.356924	6.43154e-17	1.0227e-15	515	507
PIGX	0.35664	6.83082e-17	1.08533e-15	515	515
TET3	0.356452	7.10864e-17	1.1282e-15	515	515
TSPAN4	-0.35645	7.11193e-17	1.1282e-15	515	515
SLC44A3	-0.356437	7.13163e-17	1.13043e-15	515	515
EED	0.35642	7.15706e-17	1.13356e-15	515	515
CDH18	0.356348	7.26706e-17	1.15007e-15	515	231
MFSD7	-0.356205	7.49115e-17	1.1846e-15	515	515
DDX55	0.356171	7.546e-17	1.19233e-15	515	515
GNG4	0.355996	7.82986e-17	1.2362e-15	515	512
LOC100216001	0.355973	7.86804e-17	1.24125e-15	515	406
EIF4G1	0.355851	8.0746e-17	1.27283e-15	515	515
ARL5B	0.355633	8.45556e-17	1.33183e-15	515	515
IGF2BP1	0.355518	8.66464e-17	1.36369e-15	515	450
UHRF1BP1L	0.355511	8.67717e-17	1.36459e-15	515	515
IVD	-0.35549	8.71514e-17	1.36948e-15	515	515
GABPB1	0.355487	8.72226e-17	1.36952e-15	515	515
AKTIP	-0.355342	8.99353e-17	1.41101e-15	515	515
LEFTY2	-0.355328	9.02033e-17	1.41411e-15	515	493
AXIN2	-0.355293	9.08609e-17	1.4233e-15	515	515
FIGN	0.35528	9.11171e-17	1.42619e-15	515	515
AGR3	-0.354995	9.67741e-17	1.51257e-15	515	511
YWHAG	0.354994	9.67872e-17	1.51257e-15	515	515
C15orf59	-0.354983	9.70184e-17	1.515e-15	515	512
RUVBL1	0.35487	9.93601e-17	1.55036e-15	515	515
PCBD2	-0.35483	1.00194e-16	1.56215e-15	515	515
CTSD	-0.3548	1.00832e-16	1.57087e-15	515	515
TTC19	-0.354722	1.02505e-16	1.59569e-15	515	515
RGN	-0.354687	1.03274e-16	1.60642e-15	515	514
ITM2B	-0.354368	1.1045e-16	1.71671e-15	515	515
GJC1	0.354277	1.12583e-16	1.74848e-15	515	515
CALU	0.354214	1.14099e-16	1.77065e-15	515	515
HOXD13	0.354208	1.14228e-16	1.77129e-15	515	192
C8orf34	-0.354204	1.14326e-16	1.77143e-15	515	505
ZNF750	-0.354132	1.16069e-16	1.79705e-15	515	515
MPP7	-0.354048	1.18149e-16	1.82784e-15	515	515
PGM5	-0.353996	1.19438e-16	1.84634e-15	515	515
TADA2A	0.353893	1.22051e-16	1.88529e-15	515	515
ZKSCAN1	0.353879	1.22417e-16	1.88947e-15	515	515
TNPO3	0.353852	1.23128e-16	1.89899e-15	515	515
FBXL8	-0.353808	1.24255e-16	1.91488e-15	515	514
TFEB	-0.353671	1.27894e-16	1.96944e-15	515	515
PRX	-0.353639	1.28739e-16	1.98094e-15	515	515
ROBO2	-0.353617	1.29341e-16	1.98867e-15	515	513
C9orf7	-0.353562	1.30839e-16	2.01015e-15	515	515
ZNF519	0.353552	1.31114e-16	2.01284e-15	515	515
PHPT1	-0.353521	1.31996e-16	2.02481e-15	515	515
C17orf44	-0.353484	1.33012e-16	2.03884e-15	515	515
PA2G4	0.353453	1.33888e-16	2.05069e-15	515	515
SYNCRIP	0.353393	1.35577e-16	2.07498e-15	515	515
TMEM66	-0.353379	1.35985e-16	2.07962e-15	515	515
DOCK7	0.353347	1.36883e-16	2.09176e-15	515	515
KLHDC1	-0.353216	1.40717e-16	2.14871e-15	515	515
CPA4	0.35316	1.4238e-16	2.17244e-15	515	438
PGCP	-0.353058	1.45453e-16	2.21763e-15	515	515
PSEN2	-0.353024	1.465e-16	2.23188e-15	515	515
INHBE	0.352885	1.50805e-16	2.29573e-15	515	493
ZFAND5	-0.352813	1.53127e-16	2.3293e-15	515	515
RPL13	-0.35277	1.54495e-16	2.34832e-15	515	515
SLC39A14	0.352743	1.55366e-16	2.35977e-15	515	515
HNRNPH3	0.352577	1.60879e-16	2.44165e-15	515	515
ENAM	-0.35251	1.63146e-16	2.47417e-15	515	470
MED12L	0.352489	1.6385e-16	2.48296e-15	515	506
SIRT4	-0.35226	1.71906e-16	2.60307e-15	515	515
HYI	-0.352125	1.76825e-16	2.67553e-15	515	515
PRSS8	-0.35198	1.82264e-16	2.75574e-15	515	515
GTF3C3	0.351946	1.83557e-16	2.77319e-15	515	515
ACSS1	-0.351829	1.88088e-16	2.8395e-15	515	515
LOC644165	-0.351648	1.9533e-16	2.94661e-15	515	513
JMJD8	-0.351613	1.96756e-16	2.96588e-15	515	515
HK2	0.351529	2.00255e-16	3.01635e-15	515	515
C15orf17	-0.351476	2.02455e-16	3.04719e-15	515	515
ELN	-0.351423	2.04722e-16	3.07899e-15	515	515
TCF25	-0.351409	2.05307e-16	3.08547e-15	515	515
TOB1	-0.351381	2.06527e-16	3.10147e-15	515	515
UFC1	-0.351312	2.095e-16	3.14377e-15	515	515
TMEM111	-0.351239	2.12722e-16	3.18971e-15	515	515
PPP1R1B	-0.351184	2.15189e-16	3.22428e-15	515	513
C10orf95	-0.351163	2.16127e-16	3.23592e-15	515	515
ACBD7	0.351136	2.17313e-16	3.25124e-15	515	515
TMEM132A	0.351111	2.18469e-16	3.26608e-15	515	515
CCDC115	-0.351086	2.19605e-16	3.28062e-15	515	515
CPM	-0.350897	2.28416e-16	3.40969e-15	515	515
MAP6D1	0.350835	2.31381e-16	3.45137e-15	515	515
SFTPA2	-0.350828	2.31711e-16	3.45372e-15	515	515
MVP	-0.350777	2.34195e-16	3.48815e-15	515	515
ROBLD3	-0.350727	2.36642e-16	3.52196e-15	515	515
ZNF697	0.350556	2.45191e-16	3.64649e-15	515	515
RANGRF	-0.350457	2.50283e-16	3.71945e-15	515	515
FOXE3	0.350442	2.51072e-16	3.7284e-15	515	358
DCAF17	0.350236	2.62027e-16	3.88819e-15	515	515
DISP1	-0.350191	2.64518e-16	3.92224e-15	515	515
FAM173A	-0.35007	2.71256e-16	4.01918e-15	515	515
BEND6	0.350008	2.74752e-16	4.06796e-15	515	515
TMEM63A	-0.349927	2.79412e-16	4.13389e-15	515	515
ACTR3	0.349915	2.80081e-16	4.14073e-15	515	515
YES1	0.349856	2.83518e-16	4.18843e-15	515	515
ADAMTSL2	-0.349834	2.84809e-16	4.2044e-15	515	515
CEACAM6	-0.34982	2.85683e-16	4.2142e-15	515	515
DUS4L	0.34981	2.86242e-16	4.21933e-15	515	515
ATP6V0E1	-0.349761	2.89158e-16	4.25916e-15	515	515
SLC25A20	-0.349691	2.93426e-16	4.31886e-15	515	515
WBP11P1	0.349652	2.95775e-16	4.35022e-15	515	515
SCGB3A1	-0.3496	2.98995e-16	4.39435e-15	515	512
SH3YL1	-0.349476	3.06742e-16	4.50489e-15	515	515
LONRF3	-0.349404	3.11333e-16	4.56897e-15	515	515
SDCCAG8	-0.349267	3.20328e-16	4.69752e-15	515	515
USP37	0.349261	3.20734e-16	4.70002e-15	515	515
ACAD8	-0.349241	3.22018e-16	4.71537e-15	515	515
DDX47	0.349191	3.25359e-16	4.76082e-15	515	515
BTNL9	-0.349133	3.29322e-16	4.81528e-15	515	515
P4HTM	-0.349026	3.36653e-16	4.91887e-15	515	515
LOC339674	0.348859	3.4851e-16	5.08469e-15	515	444
WNT4	-0.34886	3.48406e-16	5.08469e-15	515	515
CCT5	0.348838	3.49983e-16	5.10246e-15	515	515
C17orf91	-0.348708	3.59509e-16	5.23751e-15	515	515
UBAP2	0.348535	3.72568e-16	5.42381e-15	515	515
MFAP4	-0.348522	3.736e-16	5.43487e-15	515	515
WIF1	-0.348435	3.80405e-16	5.52984e-15	515	502
CELF2	-0.348379	3.84753e-16	5.58899e-15	515	515
POLR2C	-0.348353	3.86838e-16	5.61519e-15	515	515
GATSL1	0.348304	3.90778e-16	5.66827e-15	515	512
MYH16	0.3483	3.91135e-16	5.66933e-15	515	379
ACBD4	-0.348275	3.93111e-16	5.69384e-15	515	515
ABCC3	-0.348096	4.07889e-16	5.90361e-15	515	515
FAM162B	-0.348086	4.08717e-16	5.91132e-15	515	515
MAL	-0.348078	4.09396e-16	5.91686e-15	515	515
FOS	-0.348066	4.10388e-16	5.9269e-15	515	515
ALKBH7	-0.348052	4.11612e-16	5.94029e-15	515	515
FGD1	0.347951	4.20262e-16	6.06074e-15	515	515
TWF1	0.347887	4.2581e-16	6.13632e-15	515	515
SCYL2	0.34787	4.27301e-16	6.15338e-15	515	515
SBNO1	0.347673	4.45003e-16	6.40369e-15	515	515
TPI1P2	0.347665	4.45728e-16	6.4095e-15	515	515
CCDC28A	-0.347323	4.78188e-16	6.87133e-15	515	515
TSC22D2	0.347207	4.89746e-16	7.03236e-15	515	515
CD151	-0.347191	4.91306e-16	7.0497e-15	515	515
C2orf44	0.347153	4.95168e-16	7.10002e-15	515	515
DHX57	0.346881	5.2361e-16	7.50244e-15	515	515
TMEM206	0.346774	5.3527e-16	7.66403e-15	515	515
PRKAB1	-0.346743	5.38685e-16	7.7074e-15	515	515
AGXT2L2	-0.346691	5.4441e-16	7.78374e-15	515	515
GREB1L	0.346599	5.54808e-16	7.92673e-15	515	502
MRPS36	-0.346527	5.62969e-16	8.0347e-15	515	515
2021-09-04	-0.346526	5.63168e-16	8.0347e-15	515	515
GOLT1A	-0.346503	5.6584e-16	8.06705e-15	515	514
DDX52	0.346471	5.69474e-16	8.11308e-15	515	515
NFIX	-0.34642	5.75493e-16	8.19299e-15	515	515
CCL14	-0.346113	6.12838e-16	8.71844e-15	515	514
LOC728643	0.346081	6.16862e-16	8.76944e-15	515	515
2021-09-11	0.346018	6.24849e-16	8.87667e-15	515	515
ASMTL	-0.345997	6.27549e-16	8.9087e-15	515	515
MPG	-0.345816	6.51114e-16	9.23666e-15	515	515
KDELC1	0.345789	6.54817e-16	9.28262e-15	515	515
CRYL1	-0.345735	6.62008e-16	9.37789e-15	515	515
ABO	-0.345576	6.83916e-16	9.68138e-15	515	511
CSAG3	0.345499	6.94667e-16	9.82662e-15	515	323
FAM63A	-0.345356	7.15263e-16	1.01108e-14	515	515
ELL3	-0.345319	7.20679e-16	1.01802e-14	515	515
DPM3	-0.345303	7.23089e-16	1.0207e-14	515	515
STEAP1	0.345246	7.31495e-16	1.03184e-14	515	515
ARL6IP1	0.345213	7.36429e-16	1.03806e-14	515	515
RHOB	-0.345207	7.37342e-16	1.03862e-14	515	515
C3orf26	0.345105	7.5279e-16	1.05963e-14	515	515
LRG1	-0.345085	7.55836e-16	1.06317e-14	515	515
RAB4B	-0.34501	7.67484e-16	1.0788e-14	515	515
EIF4EBP1	0.344998	7.69405e-16	1.08074e-14	515	515
LOC113230	-0.344983	7.71709e-16	1.08321e-14	515	515
GPRIN1	0.344968	7.74111e-16	1.08582e-14	515	515
CX3CR1	-0.344936	7.79206e-16	1.0922e-14	515	515
CBLL1	0.344867	7.90191e-16	1.10682e-14	515	515
PINK1	-0.344845	7.93799e-16	1.1111e-14	515	515
COL4A4	-0.344803	8.00512e-16	1.11971e-14	515	515
ESAM	-0.344733	8.12095e-16	1.13512e-14	515	515
KRTCAP3	-0.344728	8.12932e-16	1.13549e-14	515	515
USP31	0.344695	8.18435e-16	1.14238e-14	515	515
CXCL10	0.344685	8.20109e-16	1.14392e-14	515	515
CPSF7	0.344656	8.24897e-16	1.14979e-14	515	515
OCA2	-0.344632	8.28866e-16	1.15452e-14	515	454
GPR160	-0.344615	8.3177e-16	1.15776e-14	515	515
PSME3	0.344554	8.42194e-16	1.17145e-14	515	515
UBA2	0.344481	8.54735e-16	1.18807e-14	515	515
ADC	-0.344152	9.1385e-16	1.26936e-14	515	515
PPFIBP1	0.344028	9.37153e-16	1.30082e-14	515	515
PON3	-0.34402	9.38642e-16	1.30198e-14	515	515
PTHLH	0.343968	9.4858e-16	1.31486e-14	515	514
C14orf80	0.343899	9.62003e-16	1.33254e-14	515	515
HOXA11	0.343883	9.65178e-16	1.33601e-14	515	359
MLYCD	-0.343831	9.75297e-16	1.34908e-14	515	515
FBN2	0.343803	9.8102e-16	1.35606e-14	515	512
RPAP3	0.343794	9.82655e-16	1.35738e-14	515	515
LOC100130093	-0.343777	9.86219e-16	1.36136e-14	515	515
CYB5R3	-0.343463	1.05092e-15	1.44967e-14	515	515
MPP2	0.343445	1.05477e-15	1.45298e-14	515	515
ZC3H8	0.343445	1.0547e-15	1.45298e-14	515	515
NFXL1	0.343355	1.07417e-15	1.47868e-14	515	515
FJX1	0.343321	1.08169e-15	1.48801e-14	515	515
PGAM5	0.343291	1.08812e-15	1.49582e-14	515	515
CEBPG	0.34322	1.10403e-15	1.51665e-14	515	515
SLC25A38	-0.343174	1.11439e-15	1.52983e-14	515	515
HNRNPL	0.343089	1.13365e-15	1.55521e-14	515	515
RPS9	-0.343064	1.13928e-15	1.56186e-14	515	515
NOP56	0.343045	1.14368e-15	1.56681e-14	515	515
PIGW	0.342968	1.16169e-15	1.5904e-14	515	515
PEX11G	-0.342923	1.17235e-15	1.60389e-14	515	515
SUOX	-0.342915	1.1742e-15	1.60532e-14	515	515
FGFR1OP	0.34288	1.18266e-15	1.61579e-14	515	515
CTDSP1	-0.342825	1.19578e-15	1.6326e-14	515	515
POLR3A	0.342767	1.20977e-15	1.65057e-14	515	515
KLHDC5	0.342514	1.27333e-15	1.7361e-14	515	515
KIF12	-0.342479	1.28238e-15	1.74726e-14	515	512
NUP210L	-0.342448	1.2905e-15	1.75712e-14	515	481
DALRD3	-0.342368	1.31149e-15	1.78448e-14	515	515
CCDC58	0.342298	1.33012e-15	1.80861e-14	515	515
DNAJC14	0.342247	1.34385e-15	1.82603e-14	515	515
NKX2-5	0.34222	1.35106e-15	1.83458e-14	515	159
SLC16A4	-0.342182	1.36146e-15	1.84744e-14	515	515
SRPK1	0.342109	1.38167e-15	1.87359e-14	515	515
C9orf103	-0.342069	1.393e-15	1.88768e-14	515	515
ZNF525	0.341955	1.4253e-15	1.93014e-14	515	515
TMEM171	0.341938	1.43005e-15	1.93526e-14	515	504
TTC38	-0.341915	1.43685e-15	1.94314e-14	515	515
CSTF3	0.341873	1.44892e-15	1.95815e-14	515	515
PFKP	0.341761	1.48216e-15	2.00171e-14	515	515
MAGEA6	0.341737	1.48915e-15	2.0098e-14	515	290
TAF2	0.34169	1.50326e-15	2.02747e-14	515	515
C13orf37	0.34162	1.52482e-15	2.05517e-14	515	515
PITPNB	0.341607	1.52874e-15	2.05906e-14	515	515
TMEM106C	0.341506	1.56015e-15	2.09995e-14	515	515
MRE11A	0.341438	1.58172e-15	2.12756e-14	515	515
SSTR2	0.341355	1.60834e-15	2.16191e-14	515	515
ADH1A	-0.341189	1.66262e-15	2.23336e-14	515	453
TAP1	0.341165	1.67082e-15	2.24287e-14	515	515
ICAM5	-0.341103	1.6918e-15	2.26951e-14	515	514
SLC38A7	0.341055	1.70827e-15	2.29006e-14	515	515
ANAPC7	0.340997	1.728e-15	2.31496e-14	515	515
CDC5L	0.340977	1.73512e-15	2.32295e-14	515	515
ACAT1	-0.340907	1.75973e-15	2.35431e-14	515	515
SERBP1	0.340898	1.76289e-15	2.35697e-14	515	515
CD164L2	-0.340883	1.76806e-15	2.36229e-14	515	509
YARS2	0.34085	1.77977e-15	2.37636e-14	515	515
AURKAPS1	0.340833	1.78614e-15	2.38327e-14	515	515
CARNS1	-0.340789	1.80196e-15	2.40278e-14	515	515
STXBP1	-0.340757	1.8134e-15	2.41642e-14	515	515
FHIT	-0.340731	1.82305e-15	2.42766e-14	515	515
EGLN3	0.340671	1.8449e-15	2.45511e-14	515	515
TWIST1	0.340635	1.85824e-15	2.47122e-14	515	511
KCNK5	-0.340573	1.8815e-15	2.50049e-14	515	515
RS1	-0.340508	1.90634e-15	2.53182e-14	515	479
MAP7D3	0.340497	1.9103e-15	2.5354e-14	515	515
RAMP3	-0.340443	1.93119e-15	2.56143e-14	515	515
ITIH5	-0.340403	1.94696e-15	2.58063e-14	515	515
GTF2IRD2	-0.340275	1.99737e-15	2.64568e-14	515	515
ALDH5A1	-0.340248	2.00814e-15	2.65819e-14	515	515
CD1A	-0.340141	2.0517e-15	2.71406e-14	515	509
CA3	-0.340114	2.06293e-15	2.72711e-14	515	514
AFF3	-0.340061	2.08486e-15	2.75427e-14	515	515
GBX2	0.340012	2.10527e-15	2.7794e-14	515	295
ELANE	-0.339971	2.1225e-15	2.8003e-14	515	395
UBR7	0.339865	2.16833e-15	2.85887e-14	515	515
POLR3G	0.339761	2.21354e-15	2.91656e-14	515	515
DDRGK1	-0.339741	2.22252e-15	2.92647e-14	515	515
LUZP6	0.339725	2.22958e-15	2.93383e-14	515	515
ELOVL4	0.33971	2.2362e-15	2.9406e-14	515	514
KIAA0586	0.339228	2.46246e-15	3.23601e-14	515	515
PLD4	-0.339036	2.55856e-15	3.36008e-14	515	515
TMEM92	-0.339015	2.56923e-15	3.37188e-14	515	515
PHYHD1	-0.338712	2.72912e-15	3.57937e-14	515	515
PRICKLE4	-0.338226	3.00616e-15	3.94014e-14	515	515
CHFR	0.338219	3.0102e-15	3.94285e-14	515	515
ARHGDIB	-0.338116	3.07262e-15	4.02197e-14	515	515
VMAC	-0.338072	3.09967e-15	4.05472e-14	515	515
STRAP	0.337981	3.15587e-15	4.12555e-14	515	515
CDK2AP2	-0.337922	3.19324e-15	4.17166e-14	515	515
C18orf19	0.337892	3.21267e-15	4.1943e-14	515	515
PAQR9	0.337876	3.2228e-15	4.20479e-14	515	137
STK16	-0.337819	3.25936e-15	4.24971e-14	515	515
TTLL7	0.33773	3.31766e-15	4.32291e-14	515	512
MON1A	-0.337567	3.42647e-15	4.46178e-14	515	515
CLMN	0.337524	3.45555e-15	4.49672e-14	515	515
PGAM1	0.337506	3.46774e-15	4.50964e-14	515	515
ZMYND15	-0.337478	3.48731e-15	4.53214e-14	515	515
HAUS5	0.337469	3.49388e-15	4.53773e-14	515	515
CFI	-0.337423	3.52554e-15	4.57588e-14	515	515
FAM20A	-0.337332	3.59005e-15	4.65658e-14	515	515
FSD1L	0.337209	3.67813e-15	4.76773e-14	515	515
CMAH	-0.337194	3.689e-15	4.77873e-14	515	515
WDFY1	0.337183	3.69747e-15	4.7866e-14	515	515
MGC45800	0.337162	3.71233e-15	4.80273e-14	515	485
KLHDC2	-0.337113	3.7492e-15	4.84729e-14	515	515
LGTN	-0.337088	3.76738e-15	4.86764e-14	515	515
HSDL2	-0.337077	3.77535e-15	4.87478e-14	515	515
MMP24	-0.336932	3.88575e-15	5.0141e-14	515	515
MTIF2	0.33692	3.8948e-15	5.02254e-14	515	515
PHGDH	0.336886	3.92104e-15	5.05311e-14	515	515
MGRN1	-0.336768	4.01388e-15	5.16942e-14	515	515
GNPNAT1	0.336742	4.03465e-15	5.19283e-14	515	515
EPAS1	-0.336737	4.03818e-15	5.19403e-14	515	515
OCEL1	-0.336695	4.0723e-15	5.23454e-14	515	515
CCDC77	0.336629	4.12592e-15	5.29666e-14	515	515
IPO9	0.336631	4.12393e-15	5.29666e-14	515	515
CAMK2N2	0.33646	4.26586e-15	5.47279e-14	515	513
ZNF146	0.336375	4.33768e-15	5.56135e-14	515	515
NFE2	-0.336319	4.38623e-15	5.62e-14	515	514
GPX4	-0.336182	4.5062e-15	5.77002e-14	515	515
SLC38A2	0.33616	4.52572e-15	5.7913e-14	515	515
PCYOX1	-0.336098	4.58166e-15	5.85914e-14	515	515
GRIA1	-0.336049	4.62599e-15	5.91203e-14	515	482
PYCR2	-0.335978	4.69163e-15	5.99209e-14	515	515
APEX2	0.335891	4.77214e-15	6.09103e-14	515	515
TMEM130	-0.335869	4.79292e-15	6.11365e-14	515	513
C16orf13	-0.335818	4.84169e-15	6.17192e-14	515	515
AP2M1	0.335756	4.90085e-15	6.24335e-14	515	515
PLEK2	0.335686	4.96916e-15	6.32634e-14	515	515
FRRS1	0.335556	5.0979e-15	6.48611e-14	515	515
ACOT7	0.335489	5.16519e-15	6.56755e-14	515	515
CENPJ	0.335439	5.21628e-15	6.62829e-14	515	515
OBFC1	-0.335421	5.23523e-15	6.64814e-14	515	515
SFXN1	0.335408	5.24823e-15	6.66042e-14	515	515
LRRC1	0.335377	5.28109e-15	6.69787e-14	515	515
AMN	-0.335369	5.28946e-15	6.70424e-14	515	511
SLC25A16	-0.335353	5.30546e-15	6.72025e-14	515	515
TAP2	0.335246	5.41846e-15	6.85904e-14	515	515
MAP3K7	0.335167	5.50335e-15	6.96209e-14	515	515
RIC8B	0.335121	5.55348e-15	7.02106e-14	515	515
SUSD4	-0.335043	5.63894e-15	7.1246e-14	515	515
POLR1A	0.335007	5.67878e-15	7.1704e-14	515	515
GDE1	-0.334956	5.73685e-15	7.23915e-14	515	515
MAGEA3	0.334778	5.93998e-15	7.49075e-14	515	273
TBX2	-0.334741	5.98385e-15	7.54132e-14	515	515
METRN	-0.334669	6.06884e-15	7.64361e-14	515	515
BRWD3	0.334648	6.094e-15	7.67045e-14	515	515
FAM171B	0.334644	6.09895e-15	7.67186e-14	515	515
BVES	0.3346	6.15117e-15	7.73268e-14	515	515
THAP10	0.334596	6.1566e-15	7.73463e-14	515	515
TMEM158	0.334591	6.16286e-15	7.73764e-14	515	515
CDH7	0.33457	6.18787e-15	7.76416e-14	515	229
AG2	-0.334489	6.28723e-15	7.88389e-14	515	515
NEDD4L	-0.334452	6.33312e-15	7.93626e-14	515	515
TM7SF2	-0.334449	6.33694e-15	7.93626e-14	515	515
CCDC107	-0.334315	6.50549e-15	8.14225e-14	515	515
LDLRAD2	-0.334306	6.51648e-15	8.1509e-14	515	515
PDK1	0.334273	6.55866e-15	8.19852e-14	515	515
CBX7	-0.334101	6.78311e-15	8.4738e-14	515	515
IYD	-0.334083	6.80769e-15	8.4992e-14	515	511
SLC25A42	-0.334033	6.875e-15	8.57787e-14	515	515
CREG2	0.333958	6.97683e-15	8.6995e-14	515	428
KLC4	-0.333953	6.98255e-15	8.70119e-14	515	515
SYNGR2	-0.333893	7.06594e-15	8.79963e-14	515	515
SNX7	0.333874	7.09231e-15	8.82697e-14	515	515
SAT2	-0.333834	7.14787e-15	8.89058e-14	515	515
ATP9B	-0.333786	7.21518e-15	8.96872e-14	515	515
CCDC56	-0.333772	7.23469e-15	8.98738e-14	515	515
TARDBP	0.333746	7.27112e-15	9.02702e-14	515	515
SHROOM4	-0.33373	7.29408e-15	9.04991e-14	515	515
LPPR1	-0.333458	7.69265e-15	9.53851e-14	515	498
GCN1L1	0.333442	7.71748e-15	9.56336e-14	515	515
CBX5	0.333222	8.05625e-15	9.97697e-14	515	515
TMPRSS6	-0.333186	8.1133e-15	1.00414e-13	515	514
S1PR4	-0.333074	8.29132e-15	1.02554e-13	515	515
DHX33	0.333009	8.39745e-15	1.03802e-13	515	515
PTPRN	0.333006	8.40281e-15	1.03804e-13	515	470
TCERG1	0.332969	8.4631e-15	1.04485e-13	515	515
PPIF	0.332948	8.49752e-15	1.04845e-13	515	515
CLEC4F	-0.332834	8.68989e-15	1.07152e-13	515	477
NOXA1	-0.332772	8.79417e-15	1.08371e-13	515	515
RPL3	-0.332602	9.09034e-15	1.11952e-13	515	515
C11orf1	-0.332445	9.37388e-15	1.15373e-13	515	515
C2orf79	-0.332367	9.51693e-15	1.17061e-13	515	515
APOBEC3B	0.332268	9.7015e-15	1.19258e-13	515	514
LINGO2	0.332196	9.83756e-15	1.20856e-13	515	353
FN3K	-0.332109	1.00056e-14	1.22845e-13	515	515
OTUD6B	0.332079	1.0064e-14	1.23486e-13	515	515
SKIL	0.331972	1.02769e-14	1.26021e-13	515	515
RBM17	0.331959	1.03031e-14	1.26265e-13	515	515
NT5C3	0.331788	1.06499e-14	1.30435e-13	515	515
STRN	0.331736	1.0759e-14	1.3169e-13	515	515
HMX2	0.331683	1.08688e-14	1.32953e-13	515	176
NDUFA2	-0.331659	1.09209e-14	1.33509e-13	515	515
ZNF384	0.33161	1.10248e-14	1.34697e-13	515	515
DCAF8	-0.331581	1.10867e-14	1.3537e-13	515	515
ENPP1	0.331547	1.11591e-14	1.36171e-13	515	515
MBL1P	-0.331428	1.14204e-14	1.39275e-13	515	510
SSR4	-0.331374	1.15404e-14	1.40652e-13	515	515
ZNF778	-0.331335	1.16278e-14	1.41631e-13	515	515
MESP1	-0.331278	1.17585e-14	1.43136e-13	515	515
ADAMTS4	0.331225	1.18792e-14	1.44517e-13	515	515
C5orf53	-0.33116	1.203e-14	1.46263e-13	515	515
PIGR	-0.3311	1.2171e-14	1.47887e-13	515	515
B4GALT5	0.331067	1.22479e-14	1.48641e-13	515	515
RAB27A	-0.331068	1.22462e-14	1.48641e-13	515	515
HPDL	0.331011	1.23811e-14	1.50165e-13	515	513
ODZ3	0.331007	1.23925e-14	1.50213e-13	515	514
FHOD3	0.33085	1.27746e-14	1.54751e-13	515	515
PHLDA3	-0.330801	1.28945e-14	1.56108e-13	515	515
PARN	-0.33076	1.29989e-14	1.57277e-13	515	515
SMC1B	0.330724	1.30885e-14	1.58265e-13	515	478
SGCA	-0.330666	1.3237e-14	1.59965e-13	515	513
SCN7A	-0.330492	1.369e-14	1.65338e-13	515	514
TMEM80	-0.330477	1.37296e-14	1.65717e-13	515	515
SETD4	-0.330347	1.40775e-14	1.69814e-13	515	515
SLC25A13	0.330292	1.42295e-14	1.71544e-13	515	515
CPT2	-0.330143	1.46452e-14	1.76449e-13	515	515
LOC729234	-0.330089	1.47981e-14	1.78183e-13	515	515
UMPS	0.330051	1.49069e-14	1.79386e-13	515	515
SLC47A1	-0.330032	1.49604e-14	1.79921e-13	515	515
NOM1	0.32997	1.51409e-14	1.81982e-13	515	515
FAM168A	0.329865	1.54509e-14	1.85596e-13	515	515
FRMD6	0.329788	1.56832e-14	1.88274e-13	515	515
METTL8	0.329708	1.59257e-14	1.91071e-13	515	515
STC1	0.329567	1.63646e-14	1.96219e-13	515	515
CCDC101	-0.329546	1.643e-14	1.96884e-13	515	515
ZNF93	0.329503	1.6566e-14	1.98396e-13	515	515
C7	-0.32949	1.66089e-14	1.9879e-13	515	515
DGKH	0.329457	1.67134e-14	1.99921e-13	515	515
HS2ST1	0.329441	1.67662e-14	2.00432e-13	515	515
FAM83B	0.329436	1.67814e-14	2.00494e-13	515	459
PNPLA7	-0.329415	1.68512e-14	2.01208e-13	515	515
MSLN	-0.329397	1.69071e-14	2.01755e-13	515	513
LOC149620	-0.329377	1.69726e-14	2.02416e-13	515	363
PSAT1	0.329368	1.70028e-14	2.02654e-13	515	515
C1orf101	-0.329353	1.70509e-14	2.03107e-13	515	511
C13orf29	0.329152	1.77262e-14	2.11025e-13	515	515
SCAMP2	-0.329087	1.79462e-14	2.13517e-13	515	515
ACLY	0.3288	1.8964e-14	2.25492e-13	515	515
PDLIM2	-0.328781	1.90339e-14	2.26189e-13	515	515
2021-03-02	-0.328752	1.91399e-14	2.27314e-13	515	515
ZNF131	0.328733	1.92097e-14	2.28007e-13	515	515
MGC16275	-0.328696	1.93487e-14	2.29521e-13	515	515
TXNRD2	-0.328682	1.94002e-14	2.29995e-13	515	515
ADAM19	0.328679	1.9412e-14	2.29999e-13	515	515
HSD17B11	-0.328655	1.94988e-14	2.30754e-13	515	515
SPACA4	-0.328658	1.94883e-14	2.30754e-13	515	507
LRRK2	-0.32861	1.96714e-14	2.32657e-13	515	515
ZNF19	-0.328293	2.09036e-14	2.47086e-13	515	515
CBR1	-0.328288	2.09244e-14	2.47185e-13	515	515
OAZ3	-0.328264	2.10182e-14	2.48147e-13	515	515
LRRC36	-0.328112	2.16424e-14	2.55365e-13	515	511
NUP160	0.328098	2.16987e-14	2.55878e-13	515	515
COMMD2	0.328021	2.20223e-14	2.59541e-13	515	515
RGS3	-0.327848	2.2763e-14	2.68113e-13	515	515
DDX39	0.327844	2.27819e-14	2.68177e-13	515	515
C20orf20	0.327835	2.28213e-14	2.68482e-13	515	515
AP1AR	0.327826	2.28567e-14	2.68741e-13	515	515
MOBKL1B	0.32779	2.30165e-14	2.7046e-13	515	515
CPSF3	0.327715	2.33501e-14	2.7422e-13	515	515
NDUFAF1	-0.327602	2.38595e-14	2.80037e-13	515	515
WDR4	0.327593	2.38991e-14	2.80338e-13	515	515
FSCN1	0.327576	2.39795e-14	2.81116e-13	515	515
SAP130	0.327447	2.4579e-14	2.87975e-13	515	515
GPR146	-0.3273	2.52789e-14	2.96001e-13	515	515
LOXL2	0.327198	2.57733e-14	3.01614e-13	515	515
OIT3	-0.327151	2.60081e-14	3.04184e-13	515	498
ENOPH1	0.327095	2.62876e-14	3.07272e-13	515	515
C1orf127	-0.327082	2.63491e-14	3.07812e-13	515	508
EDNRB	-0.326995	2.67901e-14	3.12615e-13	515	515
TAF5	0.326995	2.67915e-14	3.12615e-13	515	515
PLCH1	-0.326967	2.69338e-14	3.13908e-13	515	515
QSOX2	0.326969	2.69275e-14	3.13908e-13	515	515
TFCP2L1	-0.326931	2.71203e-14	3.15898e-13	515	515
C14orf143	0.326919	2.71836e-14	3.1645e-13	515	515
GPC2	0.326889	2.73387e-14	3.18071e-13	515	514
LOC285548	0.326868	2.74511e-14	3.19193e-13	515	270
LDLRAD3	0.326691	2.83891e-14	3.29907e-13	515	515
ALPL	-0.326626	2.87454e-14	3.33854e-13	515	515
HSP90AA1	0.326527	2.92898e-14	3.39979e-13	515	515
CLEC14A	-0.326474	2.95871e-14	3.43186e-13	515	515
STXBP5	0.326472	2.96004e-14	3.43186e-13	515	515
CCNDBP1	-0.326453	2.9709e-14	3.44246e-13	515	515
TTLL4	0.326445	2.97544e-14	3.44572e-13	515	515
ProSAPiP1	-0.32634	3.03532e-14	3.51303e-13	515	515
CTSE	-0.326311	3.05249e-14	3.53085e-13	515	513
FRMD5	0.326281	3.06986e-14	3.54889e-13	515	514
MPZL2	-0.326193	3.12145e-14	3.60644e-13	515	515
NAPA	-0.32612	3.16503e-14	3.65468e-13	515	515
AATK	-0.326085	3.18617e-14	3.67698e-13	515	515
SMPD4	0.326008	3.23334e-14	3.72925e-13	515	515
CHCHD3	0.325972	3.25564e-14	3.75281e-13	515	515
PPID	0.325966	3.25922e-14	3.75477e-13	515	515
SH3BP1	0.325938	3.27656e-14	3.77257e-13	515	515
SLC39A8	-0.325918	3.28938e-14	3.78516e-13	515	515
HSPB8	-0.325872	3.31823e-14	3.81616e-13	515	515
TAF1A	0.325865	3.32222e-14	3.81855e-13	515	515
TMEM185B	0.325817	3.35256e-14	3.85121e-13	515	515
C20orf56	-0.325807	3.35902e-14	3.85641e-13	515	505
ACTR2	0.325683	3.43942e-14	3.94645e-13	515	515
ATP13A4	-0.325542	3.53254e-14	4.05097e-13	515	510
HMGCL	-0.325522	3.54587e-14	4.06392e-13	515	515
GDF10	-0.325466	3.5839e-14	4.10516e-13	515	511
PRDM9	0.325405	3.62575e-14	4.15072e-13	515	116
CCND3	-0.325376	3.64527e-14	4.17067e-13	515	515
CUL2	0.325091	3.84759e-14	4.39964e-13	515	515
RNH1	-0.325083	3.85341e-14	4.40377e-13	515	515
CDH24	0.325039	3.88598e-14	4.43846e-13	515	515
RTL1	0.324975	3.93327e-14	4.4899e-13	515	156
KIAA1211	0.324942	3.95765e-14	4.51515e-13	515	515
IGFALS	-0.324825	4.0466e-14	4.614e-13	515	511
DPM2	-0.324805	4.06166e-14	4.62853e-13	515	515
XPO6	0.324693	4.14871e-14	4.72503e-13	515	515
KIAA1908	-0.324679	4.16016e-14	4.73538e-13	515	515
HELB	0.324642	4.18891e-14	4.76398e-13	515	515
HLA-DQB2	-0.324641	4.19005e-14	4.76398e-13	515	515
REPS1	0.324536	4.27423e-14	4.85692e-13	515	515
C11orf54	-0.324496	4.30622e-14	4.8905e-13	515	515
CACNB1	-0.324485	4.31534e-14	4.89807e-13	515	515
PUS7L	0.324416	4.37213e-14	4.95972e-13	515	515
RC3H2	0.324407	4.37939e-14	4.96513e-13	515	515
PDK3	0.324399	4.38657e-14	4.97045e-13	515	515
KCNS3	-0.324186	4.56604e-14	5.17088e-13	515	515
SFRS9	0.324136	4.60918e-14	5.21678e-13	515	515
NUP93	0.3241	4.64118e-14	5.25002e-13	515	515
TMEM132D	-0.324079	4.6591e-14	5.26731e-13	515	452
CCDC90B	0.324037	4.69611e-14	5.30616e-13	515	515
NEK8	-0.324004	4.72582e-14	5.3367e-13	515	515
PRDX5	-0.323919	4.80261e-14	5.42036e-13	515	515
RNASEN	0.323898	4.82131e-14	5.4384e-13	515	515
FLJ43663	-0.323884	4.83369e-14	5.44891e-13	515	515
PDE4C	-0.323882	4.83608e-14	5.44891e-13	515	515
ZUFSP	0.32386	4.85569e-14	5.46791e-13	515	515
CRELD1	-0.323856	4.86004e-14	5.46973e-13	515	515
GGTLC2	-0.323724	4.98187e-14	5.60369e-13	515	515
LAMB1	0.323693	5.01088e-14	5.63316e-13	515	515
PRSS16	-0.323543	5.15499e-14	5.79191e-13	515	515
SHISA4	-0.323469	5.22736e-14	5.86992e-13	515	515
TRAPPC6A	-0.323407	5.28822e-14	5.93492e-13	515	515
SRPK2	0.32339	5.30553e-14	5.95101e-13	515	515
LPCAT1	-0.323357	5.33908e-14	5.98527e-13	515	515
SAMD8	0.3233	5.39587e-14	6.04555e-13	515	515
NRD1	0.323294	5.40213e-14	6.04918e-13	515	515
PRIM2	0.323279	5.41794e-14	6.06348e-13	515	515
FAM136A	0.323217	5.48083e-14	6.13043e-13	515	515
FAM40B	0.323192	5.50718e-14	6.15302e-13	515	515
RHPN2	0.323194	5.50465e-14	6.15302e-13	515	515
FOSL1	0.323137	5.56476e-14	6.21388e-13	515	515
CLDN7	-0.323126	5.57547e-14	6.22236e-13	515	515
C1orf53	-0.323064	5.64146e-14	6.29034e-13	515	515
NCALD	-0.323063	5.64267e-14	6.29034e-13	515	515
IL17RD	0.323045	5.66168e-14	6.308e-13	515	515
CDCA7	0.322879	5.84034e-14	6.50344e-13	515	515
NUDT7	-0.322821	5.90518e-14	6.57198e-13	515	515
HOMER1	0.322736	6.00038e-14	6.67421e-13	515	515
PCDH7	0.322713	6.02637e-14	6.69939e-13	515	515
SOCS4	0.322668	6.07719e-14	6.75213e-13	515	515
ARSD	-0.32266	6.08648e-14	6.7587e-13	515	515
ARF6	0.322644	6.10449e-14	6.77494e-13	515	515
TCOF1	0.32264	6.10864e-14	6.77578e-13	515	515
ADHFE1	-0.322633	6.11711e-14	6.7814e-13	515	515
ZNF385B	-0.322605	6.14939e-14	6.81341e-13	515	513
DUSP1	-0.32241	6.37904e-14	7.06394e-13	515	515
ELK1	0.322382	6.41186e-14	7.09637e-13	515	515
CSRP1	-0.322318	6.48972e-14	7.17855e-13	515	515
HOXA11AS	0.322303	6.50736e-14	7.19409e-13	515	314
PPM1M	-0.322249	6.57419e-14	7.26395e-13	515	515
G3BP1	0.322242	6.58246e-14	7.26907e-13	515	515
LRCH3	0.322162	6.6815e-14	7.37436e-13	515	515
LOC440957	-0.32211	6.74779e-14	7.44342e-13	515	515
BAI2	0.322089	6.77348e-14	7.46764e-13	515	515
SLC48A1	-0.321835	7.10433e-14	7.82808e-13	515	515
PTGES3	0.32178	7.17696e-14	7.90375e-13	515	515
CKAP4	0.321761	7.20334e-14	7.92843e-13	515	515
RHOU	-0.321669	7.32792e-14	8.06112e-13	515	515
RPL34	-0.321578	7.45362e-14	8.19489e-13	515	515
C15orf56	-0.321409	7.69274e-14	8.45314e-13	515	514
ADIPOR2	0.3214	7.70596e-14	8.46301e-13	515	515
RPL11	-0.321382	7.73211e-14	8.48706e-13	515	515
TLE6	-0.321346	7.78487e-14	8.54029e-13	515	515
GLMN	0.321321	7.82112e-14	8.57535e-13	515	515
TMX1	0.32131	7.8365e-14	8.5875e-13	515	515
KRT27	-0.321109	8.13614e-14	8.9105e-13	515	360
LOC144438	0.321107	8.14017e-14	8.9105e-13	515	515
KIAA1239	0.321071	8.19531e-14	8.96595e-13	515	170
ASAP2	0.32104	8.24202e-14	9.01211e-13	515	515
FUBP3	0.320984	8.32793e-14	9.10108e-13	515	515
C6orf195	0.320962	8.36338e-14	9.13482e-13	515	308
PTPN11	0.320958	8.36929e-14	9.13629e-13	515	515
TPI1	0.320941	8.39501e-14	9.15936e-13	515	515
RNF180	-0.320928	8.41544e-14	9.17664e-13	515	515
DLG5	0.320904	8.45432e-14	9.21401e-13	515	515
USE1	-0.320884	8.48473e-14	9.24211e-13	515	515
ILF3	0.320814	8.59776e-14	9.36014e-13	515	515
MUSTN1	-0.320804	8.61307e-14	9.3717e-13	515	514
YWHAB	0.320794	8.62963e-14	9.38461e-13	515	515
TEKT5	-0.320755	8.6926e-14	9.44794e-13	515	484
PEBP1	-0.320735	8.72531e-14	9.47834e-13	515	515
C1orf66	-0.320688	8.8019e-14	9.55635e-13	515	515
NUP188	0.320662	8.84418e-14	9.59704e-13	515	515
FUBP1	0.320616	8.91956e-14	9.67359e-13	515	515
ABCC6P1	-0.32045	9.20039e-14	9.97275e-13	515	507
L1CAM	0.320352	9.37062e-14	1.01518e-12	515	513
EPHA4	-0.320344	9.38341e-14	1.01601e-12	515	515
LASS4	-0.3203	9.46025e-14	1.02378e-12	515	515
CGNL1	-0.320252	9.54527e-14	1.03242e-12	515	515
FLJ36777	-0.320204	9.63093e-14	1.04112e-12	515	497
LASS6	0.319958	1.00819e-13	1.08929e-12	515	515
GNAI3	0.319924	1.01461e-13	1.09563e-12	515	515
KCNC3	-0.319755	1.04701e-13	1.13e-12	515	515
TMEM65	0.31973	1.05184e-13	1.13461e-12	515	515
DLX1	0.31971	1.05576e-13	1.13822e-12	515	367
GNMT	-0.31965	1.06755e-13	1.1503e-12	515	507
LIN28B	0.319631	1.07137e-13	1.1538e-12	515	160
NOL3	-0.319567	1.08414e-13	1.16692e-12	515	515
C2CD3	0.319514	1.09489e-13	1.17786e-12	515	515
C1orf186	-0.319462	1.10549e-13	1.18862e-12	515	509
STK4	0.319428	1.11254e-13	1.19556e-12	515	515
AMY2A	-0.319415	1.11512e-13	1.19769e-12	515	487
HSPD1	0.31941	1.11621e-13	1.19822e-12	515	515
CLUL1	-0.319381	1.12228e-13	1.20344e-12	515	507
MYLIP	-0.319384	1.12171e-13	1.20344e-12	515	515
TSPAN7	-0.319294	1.14047e-13	1.22229e-12	515	515
MTMR2	0.319232	1.15367e-13	1.23577e-12	515	515
ZNF92	0.319061	1.19085e-13	1.27491e-12	515	515
LOC400794	-0.31904	1.19553e-13	1.27924e-12	515	407
YY1	0.318998	1.20479e-13	1.28846e-12	515	515
GPR97	0.318995	1.2055e-13	1.28854e-12	515	514
C10orf116	-0.318724	1.26743e-13	1.35328e-12	515	515
GREM1	0.318725	1.26727e-13	1.35328e-12	515	514
TRMT6	0.318697	1.27378e-13	1.35933e-12	515	515
DYRK2	0.318577	1.30241e-13	1.38915e-12	515	515
RAB40B	-0.318546	1.30982e-13	1.39631e-12	515	515
VOPP1	0.318502	1.32049e-13	1.40693e-12	515	515
KIAA0319L	-0.31848	1.326e-13	1.41204e-12	515	515
B3GALT2	-0.318447	1.33414e-13	1.41995e-12	515	515
TFAP2A	0.318431	1.33813e-13	1.42345e-12	515	515
LOC441089	0.318426	1.33927e-13	1.4239e-12	515	515
ACE2	-0.318411	1.34303e-13	1.42714e-12	515	514
HSD17B4	-0.318373	1.35252e-13	1.43646e-12	515	515
PRODH	-0.318368	1.3536e-13	1.43684e-12	515	515
DSC2	0.318302	1.37042e-13	1.45392e-12	515	515
COX7A1	-0.318291	1.37319e-13	1.45609e-12	515	515
IL22RA1	0.318269	1.37869e-13	1.46115e-12	515	510
HLA-DMA	-0.318198	1.39685e-13	1.47961e-12	515	515
ZNF200	0.318166	1.40508e-13	1.48754e-12	515	515
CCDC69	-0.318142	1.41147e-13	1.49351e-12	515	515
GMPR	-0.318102	1.422e-13	1.50386e-12	515	515
CHST11	0.318052	1.43517e-13	1.51698e-12	515	515
HPCAL1	-0.318045	1.43698e-13	1.51729e-12	515	515
MYOC	-0.318046	1.43653e-13	1.51729e-12	515	398
LSM12	0.317939	1.46527e-13	1.54635e-12	515	515
TBX5	-0.317921	1.4702e-13	1.55073e-12	515	515
SMNDC1	0.317844	1.49118e-13	1.57203e-12	515	515
LYPD5	0.317777	1.50986e-13	1.59088e-12	515	515
FRZB	-0.317692	1.53358e-13	1.61503e-12	515	515
PODN	-0.317676	1.53804e-13	1.61887e-12	515	515
PGAM4	0.317521	1.58254e-13	1.66483e-12	515	515
RAD51L3	0.317515	1.5844e-13	1.66591e-12	515	515
UTP6	0.317455	1.60194e-13	1.68347e-12	515	515
CPNE2	-0.317376	1.62559e-13	1.70743e-12	515	515
HPGDS	-0.317369	1.62757e-13	1.7086e-12	515	515
ZKSCAN5	0.317212	1.67519e-13	1.75767e-12	515	515
PIGQ	-0.317209	1.67622e-13	1.75784e-12	515	515
C2orf69	0.317188	1.68258e-13	1.76357e-12	515	515
CCNK	0.31708	1.71649e-13	1.79818e-12	515	515
ANXA11	-0.317071	1.71938e-13	1.80026e-12	515	515
FAM102B	0.31704	1.7292e-13	1.80959e-12	515	515
C9orf95	-0.316828	1.79787e-13	1.88048e-12	515	515
USHBP1	-0.316823	1.79959e-13	1.88129e-12	515	515
RALGAPB	0.316652	1.85707e-13	1.94037e-12	515	515
AMY1A	-0.316644	1.85981e-13	1.9422e-12	515	514
CLIC6	-0.316608	1.8721e-13	1.95402e-12	515	515
JMJD7-PLA2G4B	-0.316594	1.87666e-13	1.95674e-12	515	515
LRP12	0.316596	1.87613e-13	1.95674e-12	515	515
MAST2	0.316576	1.88299e-13	1.96231e-12	515	515
MT1H	0.31647	1.91989e-13	1.99973e-12	515	467
DPYSL5	0.316399	1.94529e-13	2.02512e-12	515	203
MAGIX	-0.316142	2.03902e-13	2.1216e-12	515	515
GBGT1	-0.316118	2.04813e-13	2.12997e-12	515	515
LOC645332	-0.316048	2.07449e-13	2.15626e-12	515	515
C19orf63	-0.316034	2.0796e-13	2.16045e-12	515	515
STAT6	-0.316003	2.09159e-13	2.17178e-12	515	515
NCS1	0.315967	2.10526e-13	2.18484e-12	515	515
KDM3A	0.315942	2.11519e-13	2.19401e-12	515	515
RIPK2	0.315858	2.14774e-13	2.22661e-12	515	515
FOXG1	0.315804	2.169e-13	2.2473e-12	515	208
PPP1R3G	0.315802	2.16995e-13	2.2473e-12	515	513
CCDC52	0.315791	2.17416e-13	2.25049e-12	515	515
UBXN6	-0.315745	2.19257e-13	2.26838e-12	515	515
MAGEA2	0.315731	2.19845e-13	2.27329e-12	515	236
C3orf37	0.315669	2.22328e-13	2.29777e-12	515	515
ELAVL1	0.315635	2.2372e-13	2.31096e-12	515	515
LOC100302401	0.315615	2.24534e-13	2.31817e-12	515	515
ACADVL	-0.315604	2.25013e-13	2.32192e-12	515	515
CEBPA	-0.315569	2.26436e-13	2.3354e-12	515	515
HIST1H1B	0.315565	2.26632e-13	2.33621e-12	515	388
SLC6A17	0.315465	2.30802e-13	2.37797e-12	515	493
VWA5A	-0.31541	2.33109e-13	2.4005e-12	515	515
RPL13A	-0.315359	2.35302e-13	2.42184e-12	515	515
GPR161	0.315325	2.3678e-13	2.4358e-12	515	515
SLBP	0.315276	2.38894e-13	2.45628e-12	515	515
OBFC2B	0.315221	2.41319e-13	2.47994e-12	515	515
C17orf50	-0.315217	2.4148e-13	2.48032e-12	515	445
FCHO2	-0.315157	2.44133e-13	2.50628e-12	515	515
ARL13B	0.315133	2.45202e-13	2.51597e-12	515	515
ISM2	0.315107	2.46406e-13	2.52702e-12	515	375
ANKRD29	-0.315101	2.46675e-13	2.52848e-12	515	514
CHI3L2	-0.314999	2.51312e-13	2.5747e-12	515	515
TTYH3	0.314932	2.54376e-13	2.60475e-12	515	515
HBS1L	0.314844	2.58522e-13	2.64585e-12	515	515
MEST	0.314817	2.59769e-13	2.65725e-12	515	515
C5orf45	-0.314804	2.60408e-13	2.66242e-12	515	515
RAD51C	0.314785	2.61285e-13	2.67002e-12	515	515
FAM98B	0.314765	2.6225e-13	2.67851e-12	515	515
WTIP	-0.314757	2.62616e-13	2.68088e-12	515	515
SLC7A5	0.314736	2.63654e-13	2.69011e-12	515	515
ALS2CR4	0.31473	2.63942e-13	2.69052e-12	515	515
SNHG9	-0.314729	2.63964e-13	2.69052e-12	515	514
MOSC2	-0.314626	2.68973e-13	2.74018e-12	515	515
LRRC40	0.314585	2.7098e-13	2.75922e-12	515	515
L3MBTL3	0.314518	2.74315e-13	2.79175e-12	515	515
FNDC3B	0.314448	2.77829e-13	2.82608e-12	515	515
CFD	-0.314412	2.79648e-13	2.84314e-12	515	515
ELOVL7	0.314388	2.80876e-13	2.85416e-12	515	515
SLC25A40	0.31431	2.84894e-13	2.89353e-12	515	515
RPL15	-0.313898	3.07068e-13	3.11668e-12	515	515
SH3BGRL2	-0.313894	3.07298e-13	3.11668e-12	515	515
ZNF672	-0.313893	3.07333e-13	3.11668e-12	515	515
SLFN11	0.313819	3.11538e-13	3.15772e-12	515	515
HIST1H1E	0.313774	3.14071e-13	3.18178e-12	515	496
PPP4R2	0.313687	3.19072e-13	3.23081e-12	515	515
PRDM4	0.31367	3.20045e-13	3.23902e-12	515	515
ARRDC3	-0.313582	3.25184e-13	3.2877e-12	515	515
BAZ1B	0.313582	3.25184e-13	3.2877e-12	515	515
BRD4	0.313532	3.28182e-13	3.31633e-12	515	515
WWP2	-0.313485	3.30961e-13	3.34273e-12	515	515
PTH1R	-0.313426	3.34553e-13	3.3773e-12	515	515
RPL10A	-0.313351	3.39103e-13	3.4215e-12	515	515
PPDPF	-0.313348	3.39311e-13	3.42187e-12	515	515
SLC14A2	-0.313254	3.45159e-13	3.47909e-12	515	434
NAA35	0.313169	3.50479e-13	3.53093e-12	515	515
C12orf32	0.313103	3.54738e-13	3.57205e-12	515	515
TPRKB	0.313091	3.55507e-13	3.57798e-12	515	515
SP9	0.313061	3.57454e-13	3.59576e-12	515	130
RAB35	0.313032	3.59298e-13	3.6125e-12	515	515
NUP210	0.31294	3.65365e-13	3.67165e-12	515	515
PLAU	0.312907	3.67523e-13	3.69148e-12	515	515
PNPT1	0.312736	3.79077e-13	3.80562e-12	515	515
FUCA1	-0.312729	3.79551e-13	3.80847e-12	515	515
VPS33A	0.312703	3.81381e-13	3.8249e-12	515	515
CPB2	-0.3127	3.81588e-13	3.82507e-12	515	473
RNGTT	0.312664	3.84073e-13	3.84804e-12	515	515
EEF1A1P9	-0.312521	3.94128e-13	3.9468e-12	515	515
GPC4	-0.312478	3.97212e-13	3.9757e-12	515	515
ADAM10	0.312435	4.00272e-13	4.00432e-12	515	515
NOL10	0.312326	4.08248e-13	4.08207e-12	515	515
[truncated: 17,989 more rows]

## Sheet: Sheet2
Query	Statistic	P-value	FDR (BH)	Event_SD	Event_TD
E2F7	1	1e-94	1e-90	515	515
PLK4	0.750182	3.25127e-94	2.83424e-90	515	515
STIL	0.749877	4.25391e-94	2.83424e-90	515	515
CLSPN	0.730719	4.31604e-87	2.15673e-83	515	515
KIAA1524	0.726951	8.75797e-86	3.50108e-82	515	515
NCAPG	0.720829	1.04801e-83	3.49128e-80	515	515
TPX2	0.720516	1.33474e-83	3.63927e-80	515	515
CDCA5	0.720402	1.45658e-83	3.63927e-80	515	515
KIF15	0.719844	2.23645e-83	4.96691e-80	515	515
KIF11	0.718803	4.96633e-83	9.17389e-80	515	515
FANCI	0.718781	5.04867e-83	9.17389e-80	515	515
BRCA1	0.714848	9.9457e-82	1.65662e-78	515	515
CASC5	0.713996	1.8839e-81	2.89656e-78	515	515
POLQ	0.712176	7.32146e-81	1.0453e-77	515	515
KIF23	0.71022	3.11137e-80	4.14601e-77	515	515
HELLS	0.709533	5.15647e-80	6.44172e-77	515	515
ARHGAP11A	0.709423	5.58723e-80	6.56927e-77	515	515
FAM111B	0.70874	9.22362e-80	1.02423e-76	515	515
CENPE	0.707914	1.68644e-79	1.77413e-76	515	515
DTL	0.707542	2.21171e-79	2.21038e-76	515	515
DLGAP5	0.707107	3.03401e-79	2.8878e-76	515	515
NCAPH	0.706621	4.31979e-79	3.92473e-76	515	515
C15orf42	0.706031	6.62033e-79	5.75335e-76	515	515
KIF18B	0.704963	1.43196e-78	1.19259e-75	515	515
NDC80	0.703629	3.73157e-78	2.98346e-75	515	515
CKAP2L	0.703508	4.0711e-78	3.12974e-75	515	515
RAD54L	0.70338	4.46094e-78	3.30241e-75	515	515
LMNB1	0.703023	5.7584e-78	4.11068e-75	515	515
KIF4A	0.700447	3.59297e-77	2.47642e-74	515	515
ZNF367	0.699615	6.45963e-77	4.30384e-74	515	515
PRC1	0.699174	8.81217e-77	5.68186e-74	515	515
MKI67	0.697698	2.47984e-76	1.54897e-73	515	515
CENPK	0.697223	3.45429e-76	2.09225e-73	515	515
CCNA2	0.696322	6.468e-76	3.80242e-73	515	515
KIFC1	0.694306	2.60988e-75	1.46859e-72	515	515
BRIP1	0.694287	2.64504e-75	1.46859e-72	515	515
FOXM1	0.693896	3.46161e-75	1.87002e-72	515	515
ANLN	0.69197	1.29579e-74	6.81587e-72	515	515
BUB1B	0.690298	4.04073e-74	2.07093e-71	515	515
GTSE1	0.690178	4.38346e-74	2.19042e-71	515	515
TCF19	0.68874	1.15793e-73	5.64503e-71	515	515
KIF2C	0.688685	1.20175e-73	5.71921e-71	515	515
WDHD1	0.68783	2.13496e-73	9.92407e-71	515	515
DEPDC1	0.687326	2.99281e-73	1.35955e-70	515	515
MCM2	0.686309	5.90876e-73	2.62454e-70	515	515
CDCA8	0.68578	8.40526e-73	3.65227e-70	515	515
TTK	0.685109	1.31291e-72	5.58349e-70	515	515
FEN1	0.684658	1.77006e-72	7.37083e-70	515	515
SGOL1	0.684577	1.86836e-72	7.62138e-70	515	515
RRM2	0.684036	2.67172e-72	1.06805e-69	515	515
SKA1	0.68309	4.98809e-72	1.95494e-69	515	515
TYMS	0.681494	1.42171e-71	5.46485e-69	515	515
ESPL1	0.681082	1.86046e-71	7.01641e-69	515	515
NUSAP1	0.680417	2.87157e-71	1.06291e-68	515	515
RACGAP1	0.679418	5.49604e-71	1.99736e-68	515	515
CDCA2	0.67846	1.02266e-70	3.65018e-68	515	515
KIF14	0.677987	1.38734e-70	4.86493e-68	515	515
CHEK1	0.675027	9.26448e-70	3.19273e-67	515	515
DEPDC1B	0.674895	1.00794e-69	3.4147e-67	515	515
CENPI	0.674427	1.35725e-69	4.52144e-67	515	515
BUB1	0.673999	1.78164e-69	5.83795e-67	515	515
MELK	0.67373	2.11337e-69	6.81323e-67	515	515
FANCB	0.673687	2.17213e-69	6.8915e-67	515	515
PLK1	0.671835	7.00209e-69	2.18684e-66	515	515
DIAPH3	0.671669	7.77429e-69	2.39066e-66	515	515
UHRF1	0.670923	1.24201e-68	3.76141e-66	515	515
RAD51AP1	0.669972	2.2536e-68	6.72312e-66	515	515
SGOL2	0.669818	2.48027e-68	7.29055e-66	515	515
TOP2A	0.668884	4.44076e-68	1.28641e-65	515	515
CDC25A	0.668563	5.42285e-68	1.54846e-65	515	515
GSG2	0.668344	6.21268e-68	1.749e-65	515	515
KIF18A	0.667926	8.05461e-68	2.23605e-65	515	515
SKA3	0.667748	8.99079e-68	2.46175e-65	515	515
ASPM	0.667035	1.39815e-67	3.77652e-65	515	515
CDC6	0.666696	1.72378e-67	4.59398e-65	515	515
HJURP	0.665829	2.94076e-67	7.66506e-65	515	515
ERCC6L	0.665822	2.95282e-67	7.66506e-65	515	515
PRR11	0.665325	4.00884e-67	1.02729e-64	515	513
NEK2	0.664456	6.82688e-67	1.72729e-64	515	515
SMC2	0.664411	7.01771e-67	1.75337e-64	515	515
CDK1	0.664041	8.79843e-67	2.17115e-64	515	515
CENPF	0.663577	1.16807e-66	2.84725e-64	515	515
KIF24	0.66329	1.39097e-66	3.34973e-64	515	515
EXO1	0.662286	2.5606e-66	6.09301e-64	515	515
CDK2	0.661235	4.83942e-66	1.138e-63	515	515
ASF1B	0.659164	1.68325e-65	3.91218e-63	515	515
TOPBP1	0.658989	1.86938e-65	4.29484e-63	515	515
FAM72B	0.658804	2.08763e-65	4.74176e-63	515	515
SPC25	0.657584	4.32707e-65	9.71792e-63	515	515
ARHGAP11B	0.657288	5.16054e-65	1.1461e-62	515	513
ATAD5	0.657029	6.02073e-65	1.32244e-62	515	515
ZWINT	0.656286	9.36177e-65	2.03395e-62	515	515
INCENP	0.654617	2.50941e-64	5.39334e-62	515	515
ORC1L	0.652165	1.05699e-63	2.24756e-61	515	515
WDR76	0.649113	6.21366e-63	1.30735e-60	515	515
CENPA	0.648999	6.63648e-63	1.38177e-60	515	515
NCAPG2	0.647616	1.47063e-62	3.0304e-60	515	515
KNTC1	0.646941	2.16411e-62	4.41389e-60	515	515
ESCO2	0.645624	4.59106e-62	9.2693e-60	515	515
RFC4	0.645076	6.27065e-62	1.25338e-59	515	515
C11orf82	0.644965	6.67773e-62	1.32153e-59	515	515
MCM10	0.644646	8.00485e-62	1.56864e-59	515	515
LOC100128191	0.643785	1.30364e-61	2.52982e-59	515	515
SHCBP1	0.643319	1.69604e-61	3.25965e-59	515	515
SPAG5	0.643073	1.94867e-61	3.70952e-59	515	515
FANCD2	0.641776	4.04427e-61	7.62611e-59	515	515
TIMELESS	0.641658	4.31949e-61	8.06897e-59	515	515
MYBL2	0.64011	1.02741e-60	1.90148e-58	515	515
KIF20A	0.639541	1.41086e-60	2.58718e-58	515	515
MCM4	0.639513	1.4331e-60	2.60408e-58	515	515
FAM72D	0.639485	1.45502e-60	2.62008e-58	515	515
BRCA2	0.639346	1.57249e-60	2.80633e-58	515	515
CDC20	0.638304	2.80416e-60	4.96015e-58	515	515
KIF20B	0.63821	2.95342e-60	5.17832e-58	515	515
E2F8	0.638004	3.31147e-60	5.75562e-58	515	515
CCNB2	0.637407	4.60636e-60	7.93723e-58	515	515
FAM83D	0.634395	2.40828e-59	4.11425e-57	515	515
MAD2L1	0.63386	3.22475e-59	5.4624e-57	515	515
FBXO5	0.633371	4.20951e-59	7.07055e-57	515	515
BLM	0.631064	1.46931e-58	2.44738e-56	515	515
CEP55	0.63069	1.79775e-58	2.9697e-56	515	515
CHAF1A	0.629689	3.07991e-58	5.04601e-56	515	515
TROAP	0.629401	3.59425e-58	5.8408e-56	515	515
NCAPD2	0.62792	7.93506e-58	1.27371e-55	515	515
ECT2	0.627913	7.96549e-58	1.27371e-55	515	515
RBL1	0.626616	1.58848e-57	2.51989e-55	515	515
C6orf167	0.625573	2.76036e-57	4.34441e-55	515	515
CDC7	0.62553	2.82388e-57	4.40966e-55	515	515
SPC24	0.625328	3.14226e-57	4.8688e-55	515	512
TACC3	0.623643	7.63046e-57	1.17321e-54	515	515
RAD51	0.623334	8.97774e-57	1.35945e-54	515	515
C18orf54	0.622812	1.18031e-56	1.77383e-54	515	515
CDCA3	0.622787	1.19573e-56	1.78361e-54	515	515
MCM6	0.621508	2.33169e-56	3.45228e-54	515	515
CDT1	0.621015	3.01333e-56	4.4287e-54	515	515
KIF4B	0.61875	9.74508e-56	1.42179e-53	515	512
TMPO	0.616319	3.39649e-55	4.9195e-53	515	515
MLF1IP	0.61605	3.89678e-55	5.57218e-53	515	515
CDC45	0.616047	3.90287e-55	5.57218e-53	515	515
C1orf135	0.613353	1.53586e-54	2.17722e-52	515	515
MCM8	0.61202	3.0099e-54	4.23675e-52	515	515
CCNB1	0.610703	5.83395e-54	8.15447e-52	515	515
FAM72A	0.610401	6.78613e-54	9.41953e-52	515	513
RRM1	0.608301	1.9346e-53	2.64854e-51	515	515
AURKB	0.60815	2.08544e-53	2.83563e-51	515	515
TMEM194A	0.606745	4.1836e-53	5.65012e-51	515	515
EZH2	0.606693	4.29353e-53	5.75967e-51	515	515
GINS1	0.605631	7.24835e-53	9.5947e-51	515	515
TUBA1B	0.605437	7.97564e-53	1.0488e-50	515	515
CENPH	0.604706	1.14169e-52	1.49151e-50	515	515
XRCC2	0.604467	1.28371e-52	1.66615e-50	515	515
AURKA	0.604183	1.47601e-52	1.90339e-50	515	515
CDC25C	0.604052	1.57345e-52	2.01603e-50	515	515
TRIP13	0.602107	4.06352e-52	5.17335e-50	515	515
PSMC3IP	0.602068	4.14104e-52	5.23868e-50	515	515
CDKN3	0.601688	4.98173e-52	6.26257e-50	515	515
HMMR	0.599696	1.30573e-51	1.63119e-49	515	515
PATL1	0.599187	1.66818e-51	2.07103e-49	515	515
ZWILCH	0.59915	1.6987e-51	2.0959e-49	515	515
CKAP2	0.598996	1.82909e-51	2.24294e-49	515	515
SCLT1	0.598889	1.92545e-51	2.34671e-49	515	515
CENPO	0.598798	2.0114e-51	2.43659e-49	515	515
KPNA2	0.596676	5.55691e-51	6.69105e-49	515	515
C12orf48	0.596357	6.46842e-51	7.74196e-49	515	515
GINS4	0.596305	6.63236e-51	7.89093e-49	515	515
ORC6L	0.596173	7.06196e-51	8.35234e-49	515	515
FAM54A	0.594374	1.6589e-50	1.95048e-48	515	515
ATAD2	0.593457	2.55809e-50	2.99013e-48	515	515
CENPW	0.59286	3.3884e-50	3.93763e-48	515	515
RFC5	0.592448	4.11266e-50	4.75167e-48	515	515
POLA2	0.591981	5.12263e-50	5.88455e-48	515	515
FBXO45	0.591657	5.96252e-50	6.81022e-48	515	515
SASS6	0.591342	6.90924e-50	7.84669e-48	515	515
OIP5	0.591059	7.88934e-50	8.90916e-48	515	515
BIRC5	0.589506	1.62746e-49	1.82751e-47	515	515
NUF2	0.589292	1.79793e-49	1.99764e-47	515	515
PRIM1	0.589291	1.79895e-49	1.99764e-47	515	515
EME1	0.584779	1.44088e-48	1.58244e-46	515	515
GEN1	0.584603	1.5616e-48	1.70565e-46	515	515
MCM3	0.584359	1.74625e-48	1.89696e-46	515	515
E2F2	0.582922	3.36154e-48	3.63192e-46	515	515
CEP78	0.582628	3.84215e-48	4.12887e-46	515	515
IQGAP3	0.581595	6.13829e-48	6.52618e-46	515	515
FAM64A	0.581305	6.99776e-48	7.40059e-46	515	515
CTSL2	0.580966	8.15402e-48	8.53312e-46	515	515
CCDC99	0.579641	1.4813e-47	1.54209e-45	515	515
GMPS	0.579411	1.64273e-47	1.70129e-45	515	515
UBE2C	0.578856	2.10761e-47	2.17149e-45	515	515
CCNE2	0.578275	2.73386e-47	2.80228e-45	515	515
DNMT1	0.577912	3.21585e-47	3.27951e-45	515	515
PBK	0.577417	4.01148e-47	4.07013e-45	515	515
LMNB2	0.576743	5.41484e-47	5.46626e-45	515	515
CHAF1B	0.573243	2.54716e-46	2.55842e-44	515	515
DBF4	0.572944	2.90457e-46	2.90283e-44	515	515
GINS3	0.572058	4.28398e-46	4.26011e-44	515	515
MCM7	0.571969	4.45589e-46	4.40913e-44	515	515
POLE2	0.570908	7.08342e-46	6.97455e-44	515	515
DSCC1	0.570394	8.85979e-46	8.63851e-44	515	515
CDCA4	0.570025	1.0406e-45	1.00968e-43	515	515
MTBP	0.569578	1.26389e-45	1.22042e-43	515	515
TUBB	0.567414	3.22216e-45	3.08155e-43	515	515
EPR1	0.567279	3.41504e-45	3.25047e-43	515	513
VRK1	0.565475	7.41185e-45	7.02123e-43	515	515
PSRC1	0.565332	7.87963e-45	7.42915e-43	515	515
SKP2	0.565044	8.91358e-45	8.36454e-43	515	515
FANCG	0.56466	1.05018e-44	9.80891e-43	515	515
SENP1	0.564146	1.30815e-44	1.21616e-42	515	515
C5orf34	0.564035	1.37158e-44	1.26922e-42	515	515
RFC3	0.562443	2.69779e-44	2.48495e-42	515	515
NCAPD3	0.561772	3.58389e-44	3.27099e-42	515	515
CCNE1	0.561268	4.43382e-44	4.02833e-42	515	515
PKMYT1	0.56089	5.20091e-44	4.70388e-42	515	515
C13orf34	0.560209	6.92756e-44	6.2373e-42	515	515
WDR67	0.559986	7.60848e-44	6.81966e-42	515	515
DNAJC9	0.557094	2.55006e-43	2.27547e-41	515	515
WHSC1	0.556952	2.70576e-43	2.40368e-41	515	515
HMGB2	0.556822	2.85533e-43	2.52532e-41	515	515
MASTL	0.554233	8.34161e-43	7.34503e-41	515	515
NEDD1	0.553705	1.03663e-42	9.08776e-41	515	515
ARNTL2	0.553642	1.06369e-42	9.28429e-41	515	515
CCNF	0.553489	1.1327e-42	9.84363e-41	515	515
GPR19	0.550684	3.57025e-42	3.07595e-40	515	514
UBA6	0.550483	3.87342e-42	3.32283e-40	515	515
NUP205	0.550398	4.011e-42	3.42615e-40	515	515
KIAA0101	0.550163	4.41205e-42	3.75268e-40	515	515
GINS2	0.550023	4.67011e-42	3.95535e-40	515	515
MSH6	0.549846	5.01935e-42	4.2332e-40	515	515
YEATS2	0.549089	6.82237e-42	5.72964e-40	515	515
WDR62	0.548872	7.44918e-42	6.22989e-40	515	515
B3GNT5	0.547741	1.17651e-41	9.71736e-40	515	515
CEP152	0.546636	1.83504e-41	1.50942e-39	515	515
C17orf53	0.546361	2.04987e-41	1.67921e-39	515	515
SSX2IP	0.545592	2.78947e-41	2.27575e-39	515	515
E2F1	0.54463	4.09737e-41	3.3292e-39	515	515
TMEM48	0.544416	4.46253e-41	3.61122e-39	515	515
DONSON	0.543749	5.82037e-41	4.69103e-39	515	515
MTL5	0.543154	7.37503e-41	5.92016e-39	515	515
DSN1	0.542396	9.95875e-41	7.9305e-39	515	515
PIF1	0.542249	1.05553e-40	8.37217e-39	515	515
CENPN	0.540652	1.98293e-40	1.56659e-38	515	515
GAS2L3	0.540097	2.46651e-40	1.93538e-38	515	514
ATP13A3	0.537326	7.29449e-40	5.65125e-38	515	515
CKAP5	0.537125	7.88748e-40	6.04042e-38	515	515
RAB3B	0.536811	8.91209e-40	6.77319e-38	515	439
CCDC18	0.535959	1.24048e-39	9.35647e-38	515	515
C9orf100	0.534054	2.58982e-39	1.94606e-37	515	515
RFWD3	0.532732	4.3039e-39	3.20994e-37	515	515
DNA2	0.532699	4.3582e-39	3.23835e-37	515	515
C14orf145	0.532408	4.87194e-39	3.59841e-37	515	515
POLE	0.532405	4.87878e-39	3.59841e-37	515	515
C6orf150	0.531944	5.81923e-39	4.27628e-37	515	515
STMN1	0.531342	7.32384e-39	5.36223e-37	515	515
OPA1	0.530389	1.05311e-38	7.68229e-37	515	515
CEP135	0.530165	1.14675e-38	8.33497e-37	515	515
C1orf112	0.530032	1.20624e-38	8.73564e-37	515	515
POC1A	0.529182	1.66562e-38	1.19327e-36	515	515
USP1	0.52858	2.09166e-38	1.49315e-36	515	515
DBF4B	0.528364	2.26957e-38	1.61438e-36	515	515
C4orf21	0.528001	2.60306e-38	1.83891e-36	515	515
SLC2A1	0.528	2.60361e-38	1.83891e-36	515	515
MCM5	0.527593	3.0364e-38	2.13703e-36	515	515
MND1	0.527328	3.35448e-38	2.35261e-36	515	515
RNASEH2A	0.526433	4.69643e-38	3.28225e-36	515	515
PCNA	0.52409	1.12832e-37	7.85817e-36	515	515
RAD54B	0.52396	1.18434e-37	8.21963e-36	515	515
POLD3	0.523763	1.27427e-37	8.8132e-36	515	515
TRAIP	0.522102	2.3606e-37	1.60489e-35	515	515
SMC6	0.521184	3.31427e-37	2.24561e-35	515	515
CSE1L	0.519674	5.77633e-37	3.88745e-35	515	515
FANCA	0.516984	1.54433e-36	1.03237e-34	515	515
RECQL	0.515975	2.22782e-36	1.47449e-34	515	515
FANCM	0.515694	2.4663e-36	1.62694e-34	515	515
SLC16A1	0.513971	4.59692e-36	3.01256e-34	515	515
PSMD2	0.513417	5.61056e-36	3.66483e-34	515	515
H2AFZ	0.512788	7.03179e-36	4.56336e-34	515	515
CENPM	0.512148	8.8468e-36	5.70419e-34	515	515
C21orf45	0.510565	1.55711e-35	9.97551e-34	515	515
C4orf46	0.510308	1.70599e-35	1.08943e-33	515	515
HNRNPR	0.508709	3.01021e-35	1.91618e-33	515	515
PTTG1	0.508619	3.10738e-35	1.97176e-33	515	515
MSH2	0.508141	3.67886e-35	2.32699e-33	515	515
BARD1	0.507911	3.99017e-35	2.51595e-33	515	515
PHF19	0.507534	4.5588e-35	2.86545e-33	515	515
C15orf41	0.50663	6.26655e-35	3.92651e-33	515	515
PLOD2	0.506354	6.90556e-35	4.31339e-33	515	515
UNG	0.505483	9.37259e-35	5.83611e-33	515	515
TTF2	0.505176	1.0437e-34	6.45865e-33	515	515
TK1	0.504906	1.14695e-34	7.0757e-33	515	515
CCDC34	0.504074	1.53367e-34	9.40337e-33	515	515
RTTN	0.502867	2.33397e-34	1.4223e-32	515	515
DEK	0.502166	2.97647e-34	1.80832e-32	515	515
SSRP1	0.501532	3.7072e-34	2.24544e-32	515	515
ASAP1	0.500624	5.07112e-34	3.05306e-32	515	515
DENR	0.500338	5.59718e-34	3.35439e-32	515	515
C15orf23	0.498622	1.0089e-33	5.98392e-32	515	515
DHX36	0.498368	1.10037e-33	6.46889e-32	515	515
R3HDM1	0.496825	1.86318e-33	1.08575e-31	515	515
UCK2	0.496697	1.9463e-33	1.13089e-31	515	515
POLA1	0.496546	2.04835e-33	1.18674e-31	515	515
MPHOSPH9	0.496249	2.26645e-33	1.3093e-31	515	515
C16orf75	0.495508	2.91359e-33	1.66868e-31	515	515
FIGNL1	0.494085	4.71501e-33	2.685e-31	515	515
SUZ12	0.493288	6.16689e-33	3.48203e-31	515	515
KPNA4	0.491255	1.2194e-32	6.86573e-31	515	515
IGF2BP3	0.491072	1.29634e-32	7.27846e-31	515	515
KHDRBS1	0.48956	2.14518e-32	1.18775e-30	515	515
KPNB1	0.489143	2.46359e-32	1.35654e-30	515	515
NUP107	0.488572	2.97732e-32	1.63491e-30	515	515
MTA2	0.488386	3.16601e-32	1.73376e-30	515	515
POP1	0.488371	3.18146e-32	1.73746e-30	515	515
DNMT3B	0.486744	5.44385e-32	2.95684e-30	515	515
NAA50	0.486515	5.87129e-32	3.17177e-30	515	515
LSG1	0.486504	5.89159e-32	3.17415e-30	515	515
IGF2BP2	0.485244	8.90982e-32	4.74905e-30	515	515
RSRC1	0.485216	8.99286e-32	4.78057e-30	515	515
GMNN	0.484455	1.15369e-31	6.11672e-30	515	515
NRM	0.48406	1.31237e-31	6.90307e-30	515	515
PAK2	0.482061	2.51476e-31	1.3022e-29	515	515
HAUS6	0.482017	2.5509e-31	1.3175e-29	515	515
UBE2T	0.481701	2.82584e-31	1.45574e-29	515	515
PAWR	0.481584	2.93503e-31	1.50811e-29	515	515
SPIN4	0.481476	3.03854e-31	1.55729e-29	515	515
SUV39H1	0.481081	3.45317e-31	1.76527e-29	515	515
C9orf140	0.479645	5.48633e-31	2.77622e-29	515	515
XPO1	0.479387	5.96078e-31	3.00869e-29	515	515
MYO19	0.478773	7.2599e-31	3.65519e-29	515	515
RDM1	0.477592	1.05953e-30	5.32107e-29	515	501
TRIM59	0.476183	1.65984e-30	8.27352e-29	515	515
RECQL4	0.475324	2.18053e-30	1.07882e-28	515	515
LIN54	0.475281	2.21028e-30	1.09084e-28	515	515
NUP155	0.474421	2.90251e-30	1.42895e-28	515	515
QSER1	0.473668	3.68083e-30	1.80324e-28	515	515
HMGA1	0.473225	4.23268e-30	2.06853e-28	515	515
C3orf67	0.471214	7.95602e-30	3.83193e-28	515	514
UBE2S	0.470636	9.5315e-30	4.5797e-28	515	515
FBXO43	0.470383	1.03132e-29	4.93158e-28	515	515
BUB3	0.469857	1.21525e-29	5.79724e-28	515	515
CCDC150	0.46957	1.32864e-29	6.32306e-28	515	514
PRTFDC1	0.468846	1.66408e-29	7.88189e-28	515	515
NCBP1	0.468393	1.91506e-29	9.0492e-28	515	515
MGC87042	0.466957	2.98553e-29	1.39102e-27	515	514
C14orf106	0.465075	5.32476e-29	2.455e-27	515	515
EIF2AK2	0.464817	5.7632e-29	2.64816e-27	515	515
TTL	0.464116	7.1413e-29	3.26637e-27	515	515
MCF2L2	0.463247	9.31094e-29	4.2297e-27	515	514
PPIL5	0.463228	9.36324e-29	4.24382e-27	515	515
SMC4	0.462696	1.10103e-28	4.94548e-27	515	515
HMGA2	0.462374	1.21435e-28	5.44226e-27	515	499
SH2D5	0.461961	1.37648e-28	6.14129e-27	515	461
RHEBL1	0.461147	1.76163e-28	7.82476e-27	515	515
ALG10	0.460883	1.90803e-28	8.43754e-27	515	515
VRK2	0.460235	2.32029e-28	1.01929e-26	515	515
RIBC2	0.459585	2.82284e-28	1.22926e-26	515	514
CNIH2	0.459536	2.864e-28	1.24447e-26	515	514
TRA2B	0.459511	2.88606e-28	1.25134e-26	515	515
BICD1	0.459395	2.98895e-28	1.29314e-26	515	515
BEST3	0.457782	4.8493e-28	2.06669e-26	515	300
NEIL3	0.457552	5.19369e-28	2.20875e-26	515	515
SLC38A1	0.45706	6.01635e-28	2.54777e-26	515	515
SAAL1	0.456502	7.10662e-28	2.99677e-26	515	515
TDG	0.456283	7.58638e-28	3.18564e-26	515	515
KIAA0406	0.455684	9.06377e-28	3.7901e-26	515	515
CENPL	0.455379	9.92323e-28	4.14082e-26	515	515
C6orf182	0.453841	1.56512e-27	6.49037e-26	515	515
CDC27	0.452902	2.06449e-27	8.54348e-26	515	515
TTPAL	0.452356	2.42416e-27	9.99053e-26	515	515
TIPIN	0.452126	2.59322e-27	1.06434e-25	515	515
PRKDC	0.45137	3.23738e-27	1.326e-25	515	515
PSMD11	0.450944	3.66738e-27	1.49905e-25	515	515
BRI3BP	0.449829	5.07905e-27	2.05923e-25	515	515
SART3	0.449491	5.60468e-27	2.26774e-25	515	515
MTHFD2	0.449411	5.73623e-27	2.31628e-25	515	515
CEP97	0.449381	5.78709e-27	2.3321e-25	515	515
C1QL1	0.449288	5.94642e-27	2.39149e-25	515	487
ATP2C1	0.448878	6.69827e-27	2.68845e-25	515	515
PPP1R12A	0.448815	6.82223e-27	2.72726e-25	515	515
RANBP1	0.44866	7.13695e-27	2.8417e-25	515	515
PTTG3P	0.447815	9.11695e-27	3.60851e-25	515	486
ACTN1	0.447732	9.34024e-27	3.68958e-25	515	515
TBCCD1	0.447603	9.69317e-27	3.82144e-25	515	515
CTPS	0.447118	1.11523e-26	4.3794e-25	515	515
LIG1	0.446884	1.19346e-26	4.67744e-25	515	515
SUPT16H	0.446452	1.35175e-26	5.2771e-25	515	515
HAT1	0.446367	1.38526e-26	5.39739e-25	515	515
RIF1	0.446126	1.48495e-26	5.77456e-25	515	515
LYAR	0.446095	1.49792e-26	5.81367e-25	515	515
MICAL3	0.445851	1.60688e-26	6.21245e-25	515	515
SMC3	0.44548	1.78814e-26	6.89986e-25	515	515
TMTC3	0.445173	1.95296e-26	7.52134e-25	515	515
CDK6	0.444939	2.0886e-26	8.02825e-25	515	515
SR140	0.444812	2.16612e-26	8.31024e-25	515	515
ERO1L	0.444752	2.2037e-26	8.43821e-25	515	515
RACGAP1P	0.444523	2.35256e-26	8.991e-25	515	478
MFI2	0.443875	2.83208e-26	1.07619e-24	515	515
EFTUD2	0.443403	3.24111e-26	1.22929e-24	515	515
SFPQ	0.442472	4.22556e-26	1.59059e-24	515	515
C2orf48	0.44215	4.63045e-26	1.73973e-24	515	501
XPOT	0.441823	5.08107e-26	1.90188e-24	515	515
XRCC3	0.441507	5.55708e-26	2.07617e-24	515	515
PPAT	0.4413	5.8926e-26	2.19741e-24	515	515
SENP5	0.441113	6.21327e-26	2.31268e-24	515	515
ARL6IP6	0.440992	6.43088e-26	2.38923e-24	515	515
FANCC	0.439738	9.16272e-26	3.37488e-24	515	515
ACTL6A	0.439736	9.1683e-26	3.37488e-24	515	515
WBP11	0.439236	1.05551e-25	3.87822e-24	515	515
MTHFD1	0.439108	1.09428e-25	4.01331e-24	515	515
DVL3	0.439043	1.11449e-25	4.07994e-24	515	515
RIMS2	0.438934	1.14904e-25	4.19873e-24	515	418
HDAC2	0.438409	1.33171e-25	4.85735e-24	515	515
PHF6	0.438039	1.47725e-25	5.37839e-24	515	515
SLC6A15	0.437393	1.77024e-25	6.41006e-24	515	340
HNRNPD	0.436997	1.97764e-25	7.12236e-24	515	515
C1orf96	0.436897	2.03335e-25	7.3098e-24	515	515
WDR53	0.436764	2.11067e-25	7.57083e-24	515	515
TMEM194B	0.436759	2.11353e-25	7.57083e-24	515	515
THOC4	0.436452	2.30253e-25	8.23308e-24	515	515
CMAS	0.436153	2.50228e-25	8.93136e-24	515	515
PARP2	0.436076	2.55635e-25	9.10809e-24	515	515
KIF2A	0.435592	2.92513e-25	1.03666e-23	515	515
C16orf59	0.435508	2.99444e-25	1.05934e-23	515	515
TUBA1C	0.435348	3.13009e-25	1.10538e-23	515	515
SMC1A	0.435306	3.16766e-25	1.11667e-23	515	515
CASP8AP2	0.435296	3.17627e-25	1.11773e-23	515	515
TFRC	0.435001	3.44733e-25	1.20675e-23	515	515
PLCXD2	0.434228	4.27063e-25	1.49233e-23	515	515
VANGL1	0.434014	4.53116e-25	1.58061e-23	515	515
MAPK6	0.433429	5.32604e-25	1.85465e-23	515	515
NAA15	0.433415	5.34745e-25	1.85887e-23	515	515
RBM28	0.432994	6.00587e-25	2.08412e-23	515	515
C13orf27	0.43285	6.2476e-25	2.16425e-23	515	515
SMS	0.432306	7.25749e-25	2.5054e-23	515	515
RPRD1B	0.431743	8.4709e-25	2.91422e-23	515	515
HLTF	0.431406	9.29281e-25	3.19149e-23	515	515
TEX15	0.430639	1.14638e-24	3.90356e-23	515	336
DCLRE1B	0.430066	1.34058e-24	4.54934e-23	515	515
C12orf11	0.429345	1.63181e-24	5.5189e-23	515	515
MYBL1	0.429153	1.7194e-24	5.80528e-23	515	515
RCC2	0.429002	1.79145e-24	6.03837e-23	515	515
POFUT1	0.428641	1.97656e-24	6.62877e-23	515	515
MFSD2B	0.428489	2.05967e-24	6.88439e-23	515	515
GGH	0.428032	2.33125e-24	7.76618e-23	515	515
MAPRE1	0.427605	2.61773e-24	8.67713e-23	515	515
TFDP1	0.426683	3.35817e-24	1.09858e-22	515	515
XPO5	0.42653	3.49983e-24	1.14119e-22	515	515
DNAJC13	0.42649	3.53786e-24	1.1517e-22	515	515
GSK3B	0.42623	3.79527e-24	1.23349e-22	515	515
NASP	0.425849	4.20534e-24	1.35794e-22	515	515
GNA13	0.425688	4.39091e-24	1.41557e-22	515	515
KPNA1	0.425677	4.40384e-24	1.41745e-22	515	515
C20orf72	0.425307	4.86413e-24	1.56058e-22	515	515
PPT2	0.425164	5.05541e-24	1.61583e-22	515	515
TUBG1	0.424797	5.57869e-24	1.77559e-22	515	515
IL12RB2	0.424684	5.74945e-24	1.82703e-22	515	512
NUP62	0.424555	5.95187e-24	1.88835e-22	515	515
FXR1	0.424406	6.19454e-24	1.96223e-22	515	515
B3GALNT1	0.424289	6.39193e-24	2.02155e-22	515	515
LOC647946	0.424221	6.50951e-24	2.05548e-22	515	486
MARCKS	0.423834	7.21948e-24	2.26892e-22	515	515
STAG1	0.423107	8.76518e-24	2.74176e-22	515	515
PSME4	0.423014	8.98538e-24	2.80625e-22	515	515
C19orf40	0.422932	9.18462e-24	2.864e-22	515	515
CCDC138	0.422831	9.43444e-24	2.9372e-22	515	515
SRGAP1	0.422826	9.44875e-24	2.9372e-22	515	515
SCML2	0.422769	9.59362e-24	2.9776e-22	515	515
KRR1	0.422735	9.68051e-24	2.99991e-22	515	515
RQCD1	0.421527	1.33446e-23	4.11625e-22	515	515
SLC20A1	0.421483	1.35012e-23	4.15171e-22	515	515
DNM1L	0.42102	1.52629e-23	4.66475e-22	515	515
TRPA1	0.42057	1.71954e-23	5.23137e-22	515	470
MNS1	0.41949	2.28702e-23	6.90528e-22	515	515
ATP2B1	0.419315	2.39482e-23	7.209e-22	515	515
KDELC2	0.418474	2.98724e-23	8.91178e-22	515	515
CAD	0.418202	3.20879e-23	9.55846e-22	515	515
ANKLE2	0.418043	3.34471e-23	9.94852e-22	515	515
SUV39H2	0.417694	3.66512e-23	1.0837e-21	515	515
FOXD1	0.417648	3.70982e-23	1.0953e-21	515	498
GLT25D1	0.417348	4.01335e-23	1.18143e-21	515	515
RNF168	0.417251	4.11615e-23	1.20991e-21	515	515
NUP37	0.417169	4.20501e-23	1.23421e-21	515	515
ANKIB1	0.417116	4.26408e-23	1.24971e-21	515	515
PTBP1	0.416438	5.09002e-23	1.48308e-21	515	515
EHBP1	0.416319	5.25012e-23	1.5275e-21	515	515
CHEK2	0.41581	5.99428e-23	1.73643e-21	515	515
AK3L1	0.415131	7.15163e-23	2.06272e-21	515	515
TMEFF1	0.414633	8.13682e-23	2.3435e-21	515	515
NUP153	0.414616	8.17279e-23	2.35047e-21	515	515
ELOVL6	0.414368	8.71619e-23	2.49956e-21	515	515
H2AFX	0.413988	9.61809e-23	2.75425e-21	515	515
C12orf70	0.413955	9.69874e-23	2.77337e-21	515	434
RFFL	0.4134	1.11952e-22	3.19214e-21	515	515
PSMD12	0.413284	1.15366e-22	3.28015e-21	515	515
G2E3	0.413186	1.183e-22	3.35877e-21	515	515
CNTLN	0.412811	1.30326e-22	3.68453e-21	515	515
ISY1	0.412478	1.41968e-22	4.00233e-21	515	515
TDP1	0.412259	1.50218e-22	4.22301e-21	515	515
TBC1D1	0.412129	1.55308e-22	4.35384e-21	515	515
EIF2S2	0.411873	1.65878e-22	4.64367e-21	515	515
GPSM2	0.411691	1.73824e-22	4.8593e-21	515	515
DIP2B	0.411176	1.98345e-22	5.5293e-21	515	515
SPATS2	0.411018	2.06528e-22	5.74941e-21	515	515
PPM1G	0.410966	2.09308e-22	5.8187e-21	515	515
ZNF488	0.410504	2.35593e-22	6.54032e-21	515	488
C3orf21	0.409861	2.77634e-22	7.66484e-21	515	515
ZNF326	0.40985	2.7841e-22	7.67568e-21	515	515
SAE1	0.409818	2.8066e-22	7.72704e-21	515	515
HIST1H3B	0.409726	2.87313e-22	7.89933e-21	515	329
CDK5R1	0.409289	3.21199e-22	8.78266e-21	515	515
C1QL4	0.407787	4.70358e-22	1.27047e-20	515	326
PRPF4	0.406805	6.02947e-22	1.62203e-20	515	515
DKC1	0.40677	6.0834e-22	1.63368e-20	515	515
DPF1	0.406763	6.09336e-22	1.63368e-20	515	477
STAT1	0.406624	6.31144e-22	1.68654e-20	515	515
SHOX2	0.40651	6.49544e-22	1.73108e-20	515	503
DNAJB11	0.406408	6.66495e-22	1.77389e-20	515	515
OAS3	0.406031	7.32958e-22	1.9456e-20	515	515
SYCE2	0.40595	7.48041e-22	1.983e-20	515	509
NUP85	0.405873	7.62706e-22	2.0192e-20	515	515
RFC2	0.405788	7.79114e-22	2.05991e-20	515	515
MLLT11	0.405769	7.82848e-22	2.06705e-20	515	515
LOC221710	0.40571	7.94611e-22	2.09534e-20	515	515
SENP2	0.405623	8.12188e-22	2.13887e-20	515	515
C9orf40	0.405229	8.96664e-22	2.35823e-20	515	515
PKP2	0.405209	9.01261e-22	2.3641e-20	515	515
CCT6A	0.40475	1.0113e-21	2.64926e-20	515	515
PIK3CA	0.404452	1.08964e-21	2.84332e-20	515	515
DHFR	0.40442	1.09836e-21	2.86233e-20	515	515
ACRV1	0.404369	1.11246e-21	2.89216e-20	515	381
LOC399815	0.404038	1.20852e-21	3.13306e-20	515	509
NMD3	0.403772	1.29155e-21	3.33966e-20	515	515
EXOSC9	0.403433	1.40574e-21	3.62555e-20	515	515
SYNJ2	0.402996	1.56788e-21	4.03849e-20	515	515
GPC6	0.402843	1.62842e-21	4.18905e-20	515	515
TARS	0.401985	2.01586e-21	5.15915e-20	515	515
PLSCR1	0.401553	2.24437e-21	5.7147e-20	515	515
SKA2	0.401345	2.36321e-21	6.00201e-20	515	515
SET	0.401175	2.46479e-21	6.25206e-20	515	515
DDX12	0.401063	2.53431e-21	6.42025e-20	515	515
LYPD6	0.400948	2.60697e-21	6.59596e-20	515	505
EXOC5	0.400762	2.73008e-21	6.89873e-20	515	515
STK38L	0.400665	2.79619e-21	7.05684e-20	515	515
KIF3C	0.400307	3.05519e-21	7.67176e-20	515	515
UCN2	0.4003	3.06047e-21	7.67537e-20	515	467
ADAM17	0.400239	3.10641e-21	7.78082e-20	515	515
APCDD1L	0.400129	3.1922e-21	7.96576e-20	515	486
DHX35	0.399168	4.04527e-21	1.00568e-19	515	515
NRAS	0.399022	4.19322e-21	1.04117e-19	515	515
FYTTD1	0.398946	4.27277e-21	1.0596e-19	515	515
CBX1	0.398925	4.29489e-21	1.06377e-19	515	515
GBP1	0.398792	4.43731e-21	1.09633e-19	515	515
PRPF40A	0.398593	4.65913e-21	1.14829e-19	515	515
RND3	0.398071	5.29644e-21	1.30376e-19	515	515
EPSTI1	0.397828	5.62113e-21	1.38029e-19	515	515
EPT1	0.397647	5.87521e-21	1.43914e-19	515	515
E2F3	0.397549	6.01787e-21	1.47228e-19	515	515
PGM2	0.397387	6.26103e-21	1.52803e-19	515	515
MMD	0.397343	6.32895e-21	1.54272e-19	515	515
ZW10	0.397254	6.46902e-21	1.57303e-19	515	515
QTRTD1	0.397151	6.63331e-21	1.60711e-19	515	515
CD109	0.397056	6.78897e-21	1.64283e-19	515	515
EIF2C2	0.397043	6.80994e-21	1.64591e-19	515	515
KHSRP	0.397017	6.8533e-21	1.65439e-19	515	515
PRPF19	0.396731	7.3491e-21	1.76767e-19	515	515
SNRPA1	0.396672	7.45607e-21	1.79125e-19	515	515
CENPQ	0.396323	8.11853e-21	1.94806e-19	515	515
SLC7A1	0.396301	8.16229e-21	1.95621e-19	515	515
SPATA5	0.396178	8.41126e-21	2.01106e-19	515	515
DLX2	0.395199	1.06699e-20	2.53591e-19	515	279
USP14	0.395165	1.07585e-20	2.55393e-19	515	515
HOXD11	0.395097	1.09379e-20	2.59035e-19	515	238
HNRNPM	0.394653	1.21818e-20	2.87813e-19	515	515
DCUN1D1	0.394503	1.26329e-20	2.97768e-19	515	515
BBX	0.394226	1.35096e-20	3.17683e-19	515	515
MDC1	0.394212	1.35527e-20	3.1832e-19	515	515
MARS	0.393567	1.58417e-20	3.70345e-19	515	515
GABRQ	0.39347	1.62135e-20	3.78593e-19	515	220
RNASEH1	0.393047	1.7956e-20	4.18303e-19	515	515
ATP1B3	0.392529	2.03406e-20	4.71111e-19	515	515
PSMD1	0.392265	2.16744e-20	5.00263e-19	515	515
NAA25	0.39155	2.57295e-20	5.91127e-19	515	515
GANAB	0.391501	2.60372e-20	5.97511e-19	515	515
PAPL	0.39132	2.71931e-20	6.21894e-19	515	334
ACAP2	0.390974	2.95414e-20	6.74827e-19	515	515
VTA1	0.39076	3.10892e-20	7.09374e-19	515	515
C10orf12	0.390657	3.18678e-20	7.2631e-19	515	515
RMI1	0.390615	3.21851e-20	7.32705e-19	515	515
DNAJC2	0.39056	3.26114e-20	7.41567e-19	515	515
XRN1	0.389454	4.24538e-20	9.58833e-19	515	515
HAUS2	0.389306	4.39768e-20	9.9126e-19	515	515
EIF2S1	0.38916	4.55331e-20	1.02375e-18	515	515
TMEM38B	0.388821	4.93459e-20	1.10575e-18	515	515
SMCHD1	0.388474	5.35838e-20	1.19802e-18	515	515
HNRNPA2B1	0.388133	5.80971e-20	1.29459e-18	515	515
HPRT1	0.387946	6.07291e-20	1.35173e-18	515	515
C9orf30	0.387724	6.40084e-20	1.4184e-18	515	515
UPF3B	0.387595	6.59829e-20	1.45892e-18	515	515
PAICS	0.387401	6.90784e-20	1.52568e-18	515	515
DDX11	0.386785	7.99016e-20	1.76083e-18	515	515
STC2	0.386746	8.06434e-20	1.77522e-18	515	515
SMARCD1	0.386489	8.56659e-20	1.88371e-18	515	515
FGF5	0.386307	8.94179e-20	1.96315e-18	515	325
FSD1	0.386182	9.21004e-20	2.01853e-18	515	500
NFKBIL2	0.386153	9.27312e-20	2.03013e-18	515	515
WASF1	0.385856	9.94365e-20	2.16272e-18	515	515
IMMT	0.38566	1.04128e-19	2.26229e-18	515	515
UBE2E3	0.385623	1.05043e-19	2.2797e-18	515	515
ALX1	0.385458	1.09176e-19	2.36683e-18	515	276
KDM1A	0.38476	1.2861e-19	2.77684e-18	515	515
KIAA0090	0.384759	1.28645e-19	2.77684e-18	515	515
TEX10	0.383951	1.55391e-19	3.33974e-18	515	515
TEAD4	0.383645	1.66908e-19	3.58341e-18	515	515
POPDC3	0.383492	1.72969e-19	3.70955e-18	515	469
CKS1B	0.38338	1.77535e-19	3.80339e-18	515	515
ZNF473	0.383302	1.80802e-19	3.8651e-18	515	515
LRRC58	0.383123	1.8848e-19	4.02064e-18	515	515
MFN1	0.382872	1.99812e-19	4.24877e-18	515	515
MAP4K4	0.382715	2.07261e-19	4.39314e-18	515	515
SEMA3A	0.382659	2.0998e-19	4.44605e-18	515	515
HMGXB4	0.382599	2.12933e-19	4.50381e-18	515	515
CTNNBL1	0.382521	2.16852e-19	4.57702e-18	515	515
ZNF286A	0.382426	2.21694e-19	4.67428e-18	515	515
MMP12	0.382145	2.36612e-19	4.96785e-18	515	515
CLGN	0.381772	2.58027e-19	5.39482e-18	515	512
CSTF2	0.381756	2.58986e-19	5.40922e-18	515	515
GNB4	0.381671	2.64113e-19	5.50479e-18	515	515
HDGFRP3	0.381561	2.70957e-19	5.62981e-18	515	515
COCH	0.381213	2.93695e-19	6.08328e-18	515	514
NUDT1	0.38072	3.29104e-19	6.78858e-18	515	515
SERPINB5	0.380602	3.38206e-19	6.96195e-18	515	489
ANKRD32	0.380257	3.66229e-19	7.52332e-18	515	515
KLHL5	0.380091	3.80514e-19	7.80073e-18	515	515
C14orf135	0.379781	4.08673e-19	8.33636e-18	515	515
LBR	0.379781	4.08727e-19	8.33636e-18	515	515
FAM161A	0.379436	4.42446e-19	9.00571e-18	515	515
MYB	0.379247	4.6209e-19	9.3674e-18	515	515
CCDC86	0.379129	4.74752e-19	9.61433e-18	515	515
CCDC15	0.379116	4.76198e-19	9.63386e-18	515	515
RAD18	0.378961	4.93465e-19	9.94708e-18	515	515
SACS	0.378959	4.93671e-19	9.94708e-18	515	515
KIAA1731	0.378842	5.07155e-19	1.02085e-17	515	515
CASP2	0.378745	5.18519e-19	1.04267e-17	515	515
FANCL	0.378621	5.33475e-19	1.07167e-17	515	515
ESF1	0.3785	5.48562e-19	1.09866e-17	515	515
PMAIP1	0.378209	5.86304e-19	1.17073e-17	515	515
SPHK1	0.378181	5.90145e-19	1.17723e-17	515	515
UTP20	0.377942	6.23317e-19	1.24092e-17	515	515
COL7A1	0.37792	6.26378e-19	1.24577e-17	515	515
DRP2	0.37781	6.42366e-19	1.27504e-17	515	505
AVL9	0.377589	6.75692e-19	1.33986e-17	515	515
GAPDH	0.377561	6.80059e-19	1.34718e-17	515	515
CPSF2	0.377284	7.2437e-19	1.43354e-17	515	515
UBXN7	0.377228	7.33756e-19	1.45067e-17	515	515
HIST1H2BO	0.376314	9.03557e-19	1.77062e-17	515	441
USP42	0.376127	9.42916e-19	1.84233e-17	515	515
PFN2	0.375949	9.8184e-19	1.91651e-17	515	515
EIF5A2	0.375831	1.00837e-18	1.96638e-17	515	515
DHX37	0.375818	1.01134e-18	1.97024e-17	515	515
PNMA1	0.375288	1.14061e-18	2.21632e-17	515	515
ATP11B	0.375247	1.15129e-18	2.23417e-17	515	515
HYLS1	0.375161	1.17397e-18	2.27378e-17	515	515
HOXA13	0.375144	1.17845e-18	2.28023e-17	515	218
CCRN4L	0.375122	1.18451e-18	2.28976e-17	515	515
RAN	0.375101	1.19011e-18	2.29836e-17	515	515
CENPP	0.374874	1.25286e-18	2.41179e-17	515	515
DMC1	0.374871	1.25367e-18	2.41179e-17	515	509
MTHFD1L	0.374671	1.31174e-18	2.52107e-17	515	515
ADM	0.374611	1.3295e-18	2.55274e-17	515	515
ZFP91	0.374461	1.37548e-18	2.63596e-17	515	515
FIP1L1	0.374249	1.44297e-18	2.76266e-17	515	515
NUP50	0.374034	1.51481e-18	2.88912e-17	515	515
LOC646214	0.373958	1.54104e-18	2.93636e-17	515	515
ANAPC1	0.373746	1.6164e-18	3.07115e-17	515	515
PDSS1	0.373597	1.67158e-18	3.17298e-17	515	515
NAA40	0.373542	1.69233e-18	3.20628e-17	515	515
RNF34	0.373387	1.75271e-18	3.31753e-17	515	515
HSPA4L	0.373032	1.89822e-18	3.58278e-17	515	515
XPNPEP1	0.373002	1.91127e-18	3.604e-17	515	515
LRRC42	0.37291	1.95138e-18	3.67271e-17	515	515
EIF2C3	0.37265	2.06868e-18	3.88616e-17	515	515
LSM11	0.372475	2.15126e-18	4.0375e-17	515	515
ARMC8	0.37215	2.31434e-18	4.33137e-17	515	515
WDR75	0.371974	2.40723e-18	4.4884e-17	515	515
DCK	0.371953	2.41865e-18	4.5055e-17	515	515
GPR115	0.37156	2.64145e-18	4.91138e-17	515	502
C19orf55	0.371528	2.66019e-18	4.94162e-17	515	515
CORO1C	0.371466	2.69759e-18	5.00645e-17	515	515
NOL11	0.371353	2.76636e-18	5.11508e-17	515	515
MRPL47	0.371226	2.84615e-18	5.25775e-17	515	515
HOXA1	0.370815	3.11994e-18	5.75821e-17	515	514
ADAMTS6	0.370708	3.19504e-18	5.89138e-17	515	515
LHX2	0.370533	3.32229e-18	6.11473e-17	515	447
FAM131C	0.370146	3.62162e-18	6.64728e-17	515	455
CDKN2C	0.369957	3.77656e-18	6.92532e-17	515	515
ATR	0.369947	3.78527e-18	6.93493e-17	515	515
HIST1H2BJ	0.36993	3.79972e-18	6.95502e-17	515	515
ADAMTS20	0.369885	3.8381e-18	7.01885e-17	515	221
LIN9	0.36965	4.04398e-18	7.38183e-17	515	515
DPY19L2P1	0.369124	4.54435e-18	8.25749e-17	515	411
PAQR4	0.369059	4.61135e-18	8.37163e-17	515	515
ERLIN1	0.369023	4.64737e-18	8.42937e-17	515	515
CHORDC1	0.368861	4.81727e-18	8.72961e-17	515	515
MGAT5B	0.367778	6.12228e-18	1.10345e-16	515	512
METTL4	0.367699	6.23041e-18	1.12091e-16	515	515
PFKFB4	0.367509	6.49662e-18	1.16461e-16	515	515
SBF2	0.367463	6.56277e-18	1.17542e-16	515	515
CKS2	0.367381	6.68206e-18	1.19571e-16	515	515
SETD8	0.36733	6.75882e-18	1.20621e-16	515	515
TMEM44	0.367276	6.83937e-18	1.21949e-16	515	515
C12orf43	0.366644	7.85995e-18	1.39277e-16	515	515
AGPS	0.366554	8.01746e-18	1.41566e-16	515	515
C18orf56	0.366482	8.14638e-18	1.43716e-16	515	515
CSRP2	0.366472	8.1632e-18	1.43885e-16	515	515
SAP30	0.366057	8.94294e-18	1.5749e-16	515	515
PLEKHH1	0.365728	9.61215e-18	1.68829e-16	515	515
CEP250	0.365651	9.77526e-18	1.71543e-16	515	515
NAB1	0.365564	9.96368e-18	1.74391e-16	515	515
WDR43	0.365512	1.00776e-17	1.7623e-16	515	515
RANGAP1	0.365156	1.0895e-17	1.90025e-16	515	515
RAE1	0.365131	1.09553e-17	1.9091e-16	515	515
CCDC88A	0.364795	1.17896e-17	2.04735e-16	515	515
KREMEN2	0.36472	1.19843e-17	2.07935e-16	515	511
IFRD1	0.364714	1.1999e-17	2.0801e-16	515	515
PSIP1	0.364688	1.20691e-17	2.09045e-16	515	515
PWP1	0.364537	1.24728e-17	2.15663e-16	515	515
SAMD9	0.364511	1.25454e-17	2.16544e-16	515	515
PCYT1A	0.364398	1.28571e-17	2.21159e-16	515	515
CDKN2BAS	0.364105	1.37064e-17	2.35364e-16	515	502
SV2A	0.363941	1.42037e-17	2.43485e-16	515	515
SPOCK1	0.363858	1.44642e-17	2.47738e-16	515	515
LARP6	0.363746	1.48222e-17	2.53219e-16	515	515
SFRS1	0.363454	1.57943e-17	2.69365e-16	515	515
RBBP7	0.363242	1.65389e-17	2.81345e-16	515	515
ABCE1	0.363219	1.66204e-17	2.8249e-16	515	515
B4GALT6	0.363211	1.66498e-17	2.82749e-16	515	515
IPO8	0.362156	2.09313e-17	3.54255e-16	515	515
GTF2H3	0.362051	2.1415e-17	3.61829e-16	515	515
ITGA6	0.361921	2.20242e-17	3.71807e-16	515	515
MURC	0.361742	2.28933e-17	3.86153e-16	515	515
ADAM12	0.361685	2.31772e-17	3.90612e-16	515	515
LOC81691	0.361662	2.32913e-17	3.92204e-16	515	515
NUP54	0.36104	2.66424e-17	4.4788e-16	515	515
TOP3A	0.360958	2.71163e-17	4.5508e-16	515	515
CDK12	0.360886	2.75387e-17	4.61782e-16	515	515
NBN	0.36056	2.95452e-17	4.94183e-16	515	515
MMP14	0.360429	3.03887e-17	5.07443e-16	515	515
LOC554202	0.360149	3.22719e-17	5.3799e-16	515	456
DBR1	0.360098	3.26331e-17	5.43558e-16	515	515
GFM1	0.359967	3.35587e-17	5.57119e-16	515	515
CAND1	0.359531	3.68521e-17	6.1078e-16	515	515
C11orf84	0.359526	3.6892e-17	6.10842e-16	515	515
SNW1	0.359523	3.6917e-17	6.10842e-16	515	515
SNRPD1	0.359295	3.87665e-17	6.39855e-16	515	515
ITGA5	0.358996	4.1336e-17	6.79461e-16	515	515
PIK3R4	0.358799	4.31149e-17	7.06957e-16	515	515
ADNP	0.358659	4.44213e-17	7.2659e-16	515	515
GUCA1A	0.358642	4.45821e-17	7.28624e-16	515	423
GMEB1	0.358526	4.57077e-17	7.46376e-16	515	515
TTLL5	0.358522	4.5743e-17	7.46376e-16	515	515
C14orf118	0.35827	4.82764e-17	7.84512e-16	515	515
CDV3	0.358256	4.84188e-17	7.86186e-16	515	515
PALB2	0.358124	4.98069e-17	8.08069e-16	515	515
ZNF639	0.357901	5.22276e-17	8.45283e-16	515	515
SEC23A	0.357776	5.36384e-17	8.6628e-16	515	515
IFNE	0.357703	5.44845e-17	8.78256e-16	515	332
TCP1	0.357633	5.53033e-17	8.90736e-16	515	515
EXOSC2	0.357626	5.53894e-17	8.91403e-16	515	515
ADA	0.357603	5.56552e-17	8.94961e-16	515	515
ACYP1	0.357441	5.76099e-17	9.24163e-16	515	515
KIAA1949	0.357305	5.92983e-17	9.46689e-16	515	515
SP6	0.357143	6.13846e-17	9.77654e-16	515	515
DUSP14	0.356941	6.40806e-17	1.01978e-15	515	515
ZNF695	0.356924	6.43154e-17	1.0227e-15	515	507
PIGX	0.35664	6.83082e-17	1.08533e-15	515	515
TET3	0.356452	7.10864e-17	1.1282e-15	515	515
EED	0.35642	7.15706e-17	1.13356e-15	515	515
CDH18	0.356348	7.26706e-17	1.15007e-15	515	231
DDX55	0.356171	7.546e-17	1.19233e-15	515	515
GNG4	0.355996	7.82986e-17	1.2362e-15	515	512
LOC100216001	0.355973	7.86804e-17	1.24125e-15	515	406
EIF4G1	0.355851	8.0746e-17	1.27283e-15	515	515
ARL5B	0.355633	8.45556e-17	1.33183e-15	515	515
IGF2BP1	0.355518	8.66464e-17	1.36369e-15	515	450
UHRF1BP1L	0.355511	8.67717e-17	1.36459e-15	515	515
GABPB1	0.355487	8.72226e-17	1.36952e-15	515	515
FIGN	0.35528	9.11171e-17	1.42619e-15	515	515
YWHAG	0.354994	9.67872e-17	1.51257e-15	515	515
RUVBL1	0.35487	9.93601e-17	1.55036e-15	515	515
GJC1	0.354277	1.12583e-16	1.74848e-15	515	515
CALU	0.354214	1.14099e-16	1.77065e-15	515	515
HOXD13	0.354208	1.14228e-16	1.77129e-15	515	192
TADA2A	0.353893	1.22051e-16	1.88529e-15	515	515
ZKSCAN1	0.353879	1.22417e-16	1.88947e-15	515	515
TNPO3	0.353852	1.23128e-16	1.89899e-15	515	515
ZNF519	0.353552	1.31114e-16	2.01284e-15	515	515
PA2G4	0.353453	1.33888e-16	2.05069e-15	515	515
SYNCRIP	0.353393	1.35577e-16	2.07498e-15	515	515
DOCK7	0.353347	1.36883e-16	2.09176e-15	515	515
CPA4	0.35316	1.4238e-16	2.17244e-15	515	438
INHBE	0.352885	1.50805e-16	2.29573e-15	515	493
SLC39A14	0.352743	1.55366e-16	2.35977e-15	515	515
HNRNPH3	0.352577	1.60879e-16	2.44165e-15	515	515
MED12L	0.352489	1.6385e-16	2.48296e-15	515	506
GTF3C3	0.351946	1.83557e-16	2.77319e-15	515	515
HK2	0.351529	2.00255e-16	3.01635e-15	515	515
ACBD7	0.351136	2.17313e-16	3.25124e-15	515	515
TMEM132A	0.351111	2.18469e-16	3.26608e-15	515	515
MAP6D1	0.350835	2.31381e-16	3.45137e-15	515	515
ZNF697	0.350556	2.45191e-16	3.64649e-15	515	515
FOXE3	0.350442	2.51072e-16	3.7284e-15	515	358
DCAF17	0.350236	2.62027e-16	3.88819e-15	515	515
BEND6	0.350008	2.74752e-16	4.06796e-15	515	515
ACTR3	0.349915	2.80081e-16	4.14073e-15	515	515
YES1	0.349856	2.83518e-16	4.18843e-15	515	515
DUS4L	0.34981	2.86242e-16	4.21933e-15	515	515
WBP11P1	0.349652	2.95775e-16	4.35022e-15	515	515
USP37	0.349261	3.20734e-16	4.70002e-15	515	515
DDX47	0.349191	3.25359e-16	4.76082e-15	515	515
LOC339674	0.348859	3.4851e-16	5.08469e-15	515	444
CCT5	0.348838	3.49983e-16	5.10246e-15	515	515
UBAP2	0.348535	3.72568e-16	5.42381e-15	515	515
GATSL1	0.348304	3.90778e-16	5.66827e-15	515	512
MYH16	0.3483	3.91135e-16	5.66933e-15	515	379
FGD1	0.347951	4.20262e-16	6.06074e-15	515	515
TWF1	0.347887	4.2581e-16	6.13632e-15	515	515
SCYL2	0.34787	4.27301e-16	6.15338e-15	515	515
SBNO1	0.347673	4.45003e-16	6.40369e-15	515	515
TPI1P2	0.347665	4.45728e-16	6.4095e-15	515	515
TSC22D2	0.347207	4.89746e-16	7.03236e-15	515	515
C2orf44	0.347153	4.95168e-16	7.10002e-15	515	515
DHX57	0.346881	5.2361e-16	7.50244e-15	515	515
TMEM206	0.346774	5.3527e-16	7.66403e-15	515	515
GREB1L	0.346599	5.54808e-16	7.92673e-15	515	502
DDX52	0.346471	5.69474e-16	8.11308e-15	515	515
LOC728643	0.346081	6.16862e-16	8.76944e-15	515	515
2021-09-11	0.346018	6.24849e-16	8.87667e-15	515	515
KDELC1	0.345789	6.54817e-16	9.28262e-15	515	515
CSAG3	0.345499	6.94667e-16	9.82662e-15	515	323
STEAP1	0.345246	7.31495e-16	1.03184e-14	515	515
ARL6IP1	0.345213	7.36429e-16	1.03806e-14	515	515
C3orf26	0.345105	7.5279e-16	1.05963e-14	515	515
EIF4EBP1	0.344998	7.69405e-16	1.08074e-14	515	515
GPRIN1	0.344968	7.74111e-16	1.08582e-14	515	515
CBLL1	0.344867	7.90191e-16	1.10682e-14	515	515
USP31	0.344695	8.18435e-16	1.14238e-14	515	515
CXCL10	0.344685	8.20109e-16	1.14392e-14	515	515
CPSF7	0.344656	8.24897e-16	1.14979e-14	515	515
PSME3	0.344554	8.42194e-16	1.17145e-14	515	515
UBA2	0.344481	8.54735e-16	1.18807e-14	515	515
PPFIBP1	0.344028	9.37153e-16	1.30082e-14	515	515
PTHLH	0.343968	9.4858e-16	1.31486e-14	515	514
C14orf80	0.343899	9.62003e-16	1.33254e-14	515	515
HOXA11	0.343883	9.65178e-16	1.33601e-14	515	359
FBN2	0.343803	9.8102e-16	1.35606e-14	515	512
RPAP3	0.343794	9.82655e-16	1.35738e-14	515	515
ZC3H8	0.343445	1.0547e-15	1.45298e-14	515	515
MPP2	0.343445	1.05477e-15	1.45298e-14	515	515
NFXL1	0.343355	1.07417e-15	1.47868e-14	515	515
FJX1	0.343321	1.08169e-15	1.48801e-14	515	515
PGAM5	0.343291	1.08812e-15	1.49582e-14	515	515
CEBPG	0.34322	1.10403e-15	1.51665e-14	515	515
HNRNPL	0.343089	1.13365e-15	1.55521e-14	515	515
NOP56	0.343045	1.14368e-15	1.56681e-14	515	515
PIGW	0.342968	1.16169e-15	1.5904e-14	515	515
FGFR1OP	0.34288	1.18266e-15	1.61579e-14	515	515
POLR3A	0.342767	1.20977e-15	1.65057e-14	515	515
KLHDC5	0.342514	1.27333e-15	1.7361e-14	515	515
CCDC58	0.342298	1.33012e-15	1.80861e-14	515	515
DNAJC14	0.342247	1.34385e-15	1.82603e-14	515	515
NKX2-5	0.34222	1.35106e-15	1.83458e-14	515	159
SRPK1	0.342109	1.38167e-15	1.87359e-14	515	515
ZNF525	0.341955	1.4253e-15	1.93014e-14	515	515
TMEM171	0.341938	1.43005e-15	1.93526e-14	515	504
CSTF3	0.341873	1.44892e-15	1.95815e-14	515	515
PFKP	0.341761	1.48216e-15	2.00171e-14	515	515
MAGEA6	0.341737	1.48915e-15	2.0098e-14	515	290
TAF2	0.34169	1.50326e-15	2.02747e-14	515	515
C13orf37	0.34162	1.52482e-15	2.05517e-14	515	515
PITPNB	0.341607	1.52874e-15	2.05906e-14	515	515
TMEM106C	0.341506	1.56015e-15	2.09995e-14	515	515
MRE11A	0.341438	1.58172e-15	2.12756e-14	515	515
SSTR2	0.341355	1.60834e-15	2.16191e-14	515	515
TAP1	0.341165	1.67082e-15	2.24287e-14	515	515
SLC38A7	0.341055	1.70827e-15	2.29006e-14	515	515
ANAPC7	0.340997	1.728e-15	2.31496e-14	515	515
CDC5L	0.340977	1.73512e-15	2.32295e-14	515	515
SERBP1	0.340898	1.76289e-15	2.35697e-14	515	515
YARS2	0.34085	1.77977e-15	2.37636e-14	515	515
AURKAPS1	0.340833	1.78614e-15	2.38327e-14	515	515
EGLN3	0.340671	1.8449e-15	2.45511e-14	515	515
TWIST1	0.340635	1.85824e-15	2.47122e-14	515	511
MAP7D3	0.340497	1.9103e-15	2.5354e-14	515	515
GBX2	0.340012	2.10527e-15	2.7794e-14	515	295
UBR7	0.339865	2.16833e-15	2.85887e-14	515	515
POLR3G	0.339761	2.21354e-15	2.91656e-14	515	515
LUZP6	0.339725	2.22958e-15	2.93383e-14	515	515
ELOVL4	0.33971	2.2362e-15	2.9406e-14	515	514
KIAA0586	0.339228	2.46246e-15	3.23601e-14	515	515
CHFR	0.338219	3.0102e-15	3.94285e-14	515	515
STRAP	0.337981	3.15587e-15	4.12555e-14	515	515
C18orf19	0.337892	3.21267e-15	4.1943e-14	515	515
PAQR9	0.337876	3.2228e-15	4.20479e-14	515	137
TTLL7	0.33773	3.31766e-15	4.32291e-14	515	512
CLMN	0.337524	3.45555e-15	4.49672e-14	515	515
PGAM1	0.337506	3.46774e-15	4.50964e-14	515	515
HAUS5	0.337469	3.49388e-15	4.53773e-14	515	515
FSD1L	0.337209	3.67813e-15	4.76773e-14	515	515
WDFY1	0.337183	3.69747e-15	4.7866e-14	515	515
MGC45800	0.337162	3.71233e-15	4.80273e-14	515	485
MTIF2	0.33692	3.8948e-15	5.02254e-14	515	515
PHGDH	0.336886	3.92104e-15	5.05311e-14	515	515
GNPNAT1	0.336742	4.03465e-15	5.19283e-14	515	515
IPO9	0.336631	4.12393e-15	5.29666e-14	515	515
CCDC77	0.336629	4.12592e-15	5.29666e-14	515	515
CAMK2N2	0.33646	4.26586e-15	5.47279e-14	515	513
ZNF146	0.336375	4.33768e-15	5.56135e-14	515	515
SLC38A2	0.33616	4.52572e-15	5.7913e-14	515	515
APEX2	0.335891	4.77214e-15	6.09103e-14	515	515
AP2M1	0.335756	4.90085e-15	6.24335e-14	515	515
PLEK2	0.335686	4.96916e-15	6.32634e-14	515	515
FRRS1	0.335556	5.0979e-15	6.48611e-14	515	515
ACOT7	0.335489	5.16519e-15	6.56755e-14	515	515
CENPJ	0.335439	5.21628e-15	6.62829e-14	515	515
SFXN1	0.335408	5.24823e-15	6.66042e-14	515	515
LRRC1	0.335377	5.28109e-15	6.69787e-14	515	515
TAP2	0.335246	5.41846e-15	6.85904e-14	515	515
MAP3K7	0.335167	5.50335e-15	6.96209e-14	515	515
RIC8B	0.335121	5.55348e-15	7.02106e-14	515	515
POLR1A	0.335007	5.67878e-15	7.1704e-14	515	515
MAGEA3	0.334778	5.93998e-15	7.49075e-14	515	273
BRWD3	0.334648	6.094e-15	7.67045e-14	515	515
FAM171B	0.334644	6.09895e-15	7.67186e-14	515	515
BVES	0.3346	6.15117e-15	7.73268e-14	515	515
THAP10	0.334596	6.1566e-15	7.73463e-14	515	515
TMEM158	0.334591	6.16286e-15	7.73764e-14	515	515
CDH7	0.33457	6.18787e-15	7.76416e-14	515	229
PDK1	0.334273	6.55866e-15	8.19852e-14	515	515
CREG2	0.333958	6.97683e-15	8.6995e-14	515	428
SNX7	0.333874	7.09231e-15	8.82697e-14	515	515
TARDBP	0.333746	7.27112e-15	9.02702e-14	515	515
GCN1L1	0.333442	7.71748e-15	9.56336e-14	515	515
CBX5	0.333222	8.05625e-15	9.97697e-14	515	515
DHX33	0.333009	8.39745e-15	1.03802e-13	515	515
PTPRN	0.333006	8.40281e-15	1.03804e-13	515	470
TCERG1	0.332969	8.4631e-15	1.04485e-13	515	515
PPIF	0.332948	8.49752e-15	1.04845e-13	515	515
APOBEC3B	0.332268	9.7015e-15	1.19258e-13	515	514
LINGO2	0.332196	9.83756e-15	1.20856e-13	515	353
OTUD6B	0.332079	1.0064e-14	1.23486e-13	515	515
SKIL	0.331972	1.02769e-14	1.26021e-13	515	515
RBM17	0.331959	1.03031e-14	1.26265e-13	515	515
NT5C3	0.331788	1.06499e-14	1.30435e-13	515	515
STRN	0.331736	1.0759e-14	1.3169e-13	515	515
HMX2	0.331683	1.08688e-14	1.32953e-13	515	176
ZNF384	0.33161	1.10248e-14	1.34697e-13	515	515
ENPP1	0.331547	1.11591e-14	1.36171e-13	515	515
ADAMTS4	0.331225	1.18792e-14	1.44517e-13	515	515
B4GALT5	0.331067	1.22479e-14	1.48641e-13	515	515
HPDL	0.331011	1.23811e-14	1.50165e-13	515	513
ODZ3	0.331007	1.23925e-14	1.50213e-13	515	514
FHOD3	0.33085	1.27746e-14	1.54751e-13	515	515
SMC1B	0.330724	1.30885e-14	1.58265e-13	515	478
SLC25A13	0.330292	1.42295e-14	1.71544e-13	515	515
UMPS	0.330051	1.49069e-14	1.79386e-13	515	515
NOM1	0.32997	1.51409e-14	1.81982e-13	515	515
FAM168A	0.329865	1.54509e-14	1.85596e-13	515	515
FRMD6	0.329788	1.56832e-14	1.88274e-13	515	515
METTL8	0.329708	1.59257e-14	1.91071e-13	515	515
STC1	0.329567	1.63646e-14	1.96219e-13	515	515
ZNF93	0.329503	1.6566e-14	1.98396e-13	515	515
DGKH	0.329457	1.67134e-14	1.99921e-13	515	515
HS2ST1	0.329441	1.67662e-14	2.00432e-13	515	515
FAM83B	0.329436	1.67814e-14	2.00494e-13	515	459
PSAT1	0.329368	1.70028e-14	2.02654e-13	515	515
C13orf29	0.329152	1.77262e-14	2.11025e-13	515	515
ACLY	0.3288	1.8964e-14	2.25492e-13	515	515
ZNF131	0.328733	1.92097e-14	2.28007e-13	515	515
ADAM19	0.328679	1.9412e-14	2.29999e-13	515	515
NUP160	0.328098	2.16987e-14	2.55878e-13	515	515
COMMD2	0.328021	2.20223e-14	2.59541e-13	515	515
DDX39	0.327844	2.27819e-14	2.68177e-13	515	515
C20orf20	0.327835	2.28213e-14	2.68482e-13	515	515
AP1AR	0.327826	2.28567e-14	2.68741e-13	515	515
MOBKL1B	0.32779	2.30165e-14	2.7046e-13	515	515
CPSF3	0.327715	2.33501e-14	2.7422e-13	515	515
WDR4	0.327593	2.38991e-14	2.80338e-13	515	515
FSCN1	0.327576	2.39795e-14	2.81116e-13	515	515
SAP130	0.327447	2.4579e-14	2.87975e-13	515	515
LOXL2	0.327198	2.57733e-14	3.01614e-13	515	515
ENOPH1	0.327095	2.62876e-14	3.07272e-13	515	515
TAF5	0.326995	2.67915e-14	3.12615e-13	515	515
QSOX2	0.326969	2.69275e-14	3.13908e-13	515	515
C14orf143	0.326919	2.71836e-14	3.1645e-13	515	515
GPC2	0.326889	2.73387e-14	3.18071e-13	515	514
LOC285548	0.326868	2.74511e-14	3.19193e-13	515	270
LDLRAD3	0.326691	2.83891e-14	3.29907e-13	515	515
HSP90AA1	0.326527	2.92898e-14	3.39979e-13	515	515
STXBP5	0.326472	2.96004e-14	3.43186e-13	515	515
TTLL4	0.326445	2.97544e-14	3.44572e-13	515	515
FRMD5	0.326281	3.06986e-14	3.54889e-13	515	514
SMPD4	0.326008	3.23334e-14	3.72925e-13	515	515
CHCHD3	0.325972	3.25564e-14	3.75281e-13	515	515
PPID	0.325966	3.25922e-14	3.75477e-13	515	515
SH3BP1	0.325938	3.27656e-14	3.77257e-13	515	515
TAF1A	0.325865	3.32222e-14	3.81855e-13	515	515
TMEM185B	0.325817	3.35256e-14	3.85121e-13	515	515
ACTR2	0.325683	3.43942e-14	3.94645e-13	515	515
PRDM9	0.325405	3.62575e-14	4.15072e-13	515	116
CUL2	0.325091	3.84759e-14	4.39964e-13	515	515
CDH24	0.325039	3.88598e-14	4.43846e-13	515	515
RTL1	0.324975	3.93327e-14	4.4899e-13	515	156
KIAA1211	0.324942	3.95765e-14	4.51515e-13	515	515
XPO6	0.324693	4.14871e-14	4.72503e-13	515	515
HELB	0.324642	4.18891e-14	4.76398e-13	515	515
REPS1	0.324536	4.27423e-14	4.85692e-13	515	515
PUS7L	0.324416	4.37213e-14	4.95972e-13	515	515
RC3H2	0.324407	4.37939e-14	4.96513e-13	515	515
PDK3	0.324399	4.38657e-14	4.97045e-13	515	515
SFRS9	0.324136	4.60918e-14	5.21678e-13	515	515
NUP93	0.3241	4.64118e-14	5.25002e-13	515	515
CCDC90B	0.324037	4.69611e-14	5.30616e-13	515	515
RNASEN	0.323898	4.82131e-14	5.4384e-13	515	515
ZUFSP	0.32386	4.85569e-14	5.46791e-13	515	515
LAMB1	0.323693	5.01088e-14	5.63316e-13	515	515
SRPK2	0.32339	5.30553e-14	5.95101e-13	515	515
SAMD8	0.3233	5.39587e-14	6.04555e-13	515	515
NRD1	0.323294	5.40213e-14	6.04918e-13	515	515
PRIM2	0.323279	5.41794e-14	6.06348e-13	515	515
FAM136A	0.323217	5.48083e-14	6.13043e-13	515	515
RHPN2	0.323194	5.50465e-14	6.15302e-13	515	515
FAM40B	0.323192	5.50718e-14	6.15302e-13	515	515
FOSL1	0.323137	5.56476e-14	6.21388e-13	515	515
IL17RD	0.323045	5.66168e-14	6.308e-13	515	515
CDCA7	0.322879	5.84034e-14	6.50344e-13	515	515
HOMER1	0.322736	6.00038e-14	6.67421e-13	515	515
PCDH7	0.322713	6.02637e-14	6.69939e-13	515	515
SOCS4	0.322668	6.07719e-14	6.75213e-13	515	515
ARF6	0.322644	6.10449e-14	6.77494e-13	515	515
TCOF1	0.32264	6.10864e-14	6.77578e-13	515	515
ELK1	0.322382	6.41186e-14	7.09637e-13	515	515
HOXA11AS	0.322303	6.50736e-14	7.19409e-13	515	314
G3BP1	0.322242	6.58246e-14	7.26907e-13	515	515
LRCH3	0.322162	6.6815e-14	7.37436e-13	515	515
BAI2	0.322089	6.77348e-14	7.46764e-13	515	515
PTGES3	0.32178	7.17696e-14	7.90375e-13	515	515
CKAP4	0.321761	7.20334e-14	7.92843e-13	515	515
ADIPOR2	0.3214	7.70596e-14	8.46301e-13	515	515
GLMN	0.321321	7.82112e-14	8.57535e-13	515	515
TMX1	0.32131	7.8365e-14	8.5875e-13	515	515
LOC144438	0.321107	8.14017e-14	8.9105e-13	515	515
KIAA1239	0.321071	8.19531e-14	8.96595e-13	515	170
ASAP2	0.32104	8.24202e-14	9.01211e-13	515	515
FUBP3	0.320984	8.32793e-14	9.10108e-13	515	515
C6orf195	0.320962	8.36338e-14	9.13482e-13	515	308
PTPN11	0.320958	8.36929e-14	9.13629e-13	515	515
TPI1	0.320941	8.39501e-14	9.15936e-13	515	515
DLG5	0.320904	8.45432e-14	9.21401e-13	515	515
ILF3	0.320814	8.59776e-14	9.36014e-13	515	515
YWHAB	0.320794	8.62963e-14	9.38461e-13	515	515
NUP188	0.320662	8.84418e-14	9.59704e-13	515	515
FUBP1	0.320616	8.91956e-14	9.67359e-13	515	515
L1CAM	0.320352	9.37062e-14	1.01518e-12	515	513
LASS6	0.319958	1.00819e-13	1.08929e-12	515	515
GNAI3	0.319924	1.01461e-13	1.09563e-12	515	515
TMEM65	0.31973	1.05184e-13	1.13461e-12	515	515
DLX1	0.31971	1.05576e-13	1.13822e-12	515	367
LIN28B	0.319631	1.07137e-13	1.1538e-12	515	160
C2CD3	0.319514	1.09489e-13	1.17786e-12	515	515
STK4	0.319428	1.11254e-13	1.19556e-12	515	515
HSPD1	0.31941	1.11621e-13	1.19822e-12	515	515
MTMR2	0.319232	1.15367e-13	1.23577e-12	515	515
ZNF92	0.319061	1.19085e-13	1.27491e-12	515	515
YY1	0.318998	1.20479e-13	1.28846e-12	515	515
GPR97	0.318995	1.2055e-13	1.28854e-12	515	514
GREM1	0.318725	1.26727e-13	1.35328e-12	515	514
TRMT6	0.318697	1.27378e-13	1.35933e-12	515	515
DYRK2	0.318577	1.30241e-13	1.38915e-12	515	515
VOPP1	0.318502	1.32049e-13	1.40693e-12	515	515
TFAP2A	0.318431	1.33813e-13	1.42345e-12	515	515
LOC441089	0.318426	1.33927e-13	1.4239e-12	515	515
DSC2	0.318302	1.37042e-13	1.45392e-12	515	515
IL22RA1	0.318269	1.37869e-13	1.46115e-12	515	510
ZNF200	0.318166	1.40508e-13	1.48754e-12	515	515
CHST11	0.318052	1.43517e-13	1.51698e-12	515	515
LSM12	0.317939	1.46527e-13	1.54635e-12	515	515
SMNDC1	0.317844	1.49118e-13	1.57203e-12	515	515
LYPD5	0.317777	1.50986e-13	1.59088e-12	515	515
PGAM4	0.317521	1.58254e-13	1.66483e-12	515	515
RAD51L3	0.317515	1.5844e-13	1.66591e-12	515	515
UTP6	0.317455	1.60194e-13	1.68347e-12	515	515
ZKSCAN5	0.317212	1.67519e-13	1.75767e-12	515	515
C2orf69	0.317188	1.68258e-13	1.76357e-12	515	515
CCNK	0.31708	1.71649e-13	1.79818e-12	515	515
FAM102B	0.31704	1.7292e-13	1.80959e-12	515	515
RALGAPB	0.316652	1.85707e-13	1.94037e-12	515	515
LRP12	0.316596	1.87613e-13	1.95674e-12	515	515
MAST2	0.316576	1.88299e-13	1.96231e-12	515	515
MT1H	0.31647	1.91989e-13	1.99973e-12	515	467
DPYSL5	0.316399	1.94529e-13	2.02512e-12	515	203
NCS1	0.315967	2.10526e-13	2.18484e-12	515	515
KDM3A	0.315942	2.11519e-13	2.19401e-12	515	515
RIPK2	0.315858	2.14774e-13	2.22661e-12	515	515
FOXG1	0.315804	2.169e-13	2.2473e-12	515	208
PPP1R3G	0.315802	2.16995e-13	2.2473e-12	515	513
CCDC52	0.315791	2.17416e-13	2.25049e-12	515	515
MAGEA2	0.315731	2.19845e-13	2.27329e-12	515	236
C3orf37	0.315669	2.22328e-13	2.29777e-12	515	515
ELAVL1	0.315635	2.2372e-13	2.31096e-12	515	515
LOC100302401	0.315615	2.24534e-13	2.31817e-12	515	515
HIST1H1B	0.315565	2.26632e-13	2.33621e-12	515	388
SLC6A17	0.315465	2.30802e-13	2.37797e-12	515	493
GPR161	0.315325	2.3678e-13	2.4358e-12	515	515
SLBP	0.315276	2.38894e-13	2.45628e-12	515	515
OBFC2B	0.315221	2.41319e-13	2.47994e-12	515	515
ARL13B	0.315133	2.45202e-13	2.51597e-12	515	515
ISM2	0.315107	2.46406e-13	2.52702e-12	515	375
TTYH3	0.314932	2.54376e-13	2.60475e-12	515	515
HBS1L	0.314844	2.58522e-13	2.64585e-12	515	515
MEST	0.314817	2.59769e-13	2.65725e-12	515	515
RAD51C	0.314785	2.61285e-13	2.67002e-12	515	515
FAM98B	0.314765	2.6225e-13	2.67851e-12	515	515
SLC7A5	0.314736	2.63654e-13	2.69011e-12	515	515
ALS2CR4	0.31473	2.63942e-13	2.69052e-12	515	515
LRRC40	0.314585	2.7098e-13	2.75922e-12	515	515
L3MBTL3	0.314518	2.74315e-13	2.79175e-12	515	515
FNDC3B	0.314448	2.77829e-13	2.82608e-12	515	515
ELOVL7	0.314388	2.80876e-13	2.85416e-12	515	515
SLC25A40	0.31431	2.84894e-13	2.89353e-12	515	515
SLFN11	0.313819	3.11538e-13	3.15772e-12	515	515
HIST1H1E	0.313774	3.14071e-13	3.18178e-12	515	496
PPP4R2	0.313687	3.19072e-13	3.23081e-12	515	515
PRDM4	0.31367	3.20045e-13	3.23902e-12	515	515
BAZ1B	0.313582	3.25184e-13	3.2877e-12	515	515
BRD4	0.313532	3.28182e-13	3.31633e-12	515	515
NAA35	0.313169	3.50479e-13	3.53093e-12	515	515
C12orf32	0.313103	3.54738e-13	3.57205e-12	515	515
TPRKB	0.313091	3.55507e-13	3.57798e-12	515	515
SP9	0.313061	3.57454e-13	3.59576e-12	515	130
RAB35	0.313032	3.59298e-13	3.6125e-12	515	515
NUP210	0.31294	3.65365e-13	3.67165e-12	515	515
PLAU	0.312907	3.67523e-13	3.69148e-12	515	515
PNPT1	0.312736	3.79077e-13	3.80562e-12	515	515
VPS33A	0.312703	3.81381e-13	3.8249e-12	515	515
RNGTT	0.312664	3.84073e-13	3.84804e-12	515	515
ADAM10	0.312435	4.00272e-13	4.00432e-12	515	515
NOL10	0.312326	4.08248e-13	4.08207e-12	515	515
GPR63	0.312111	4.24394e-13	4.23716e-12	515	498
TEAD1	0.311933	4.38254e-13	4.36899e-12	515	515
PLXNA1	0.311822	4.47128e-13	4.4508e-12	515	515
DHX15	0.311741	4.53701e-13	4.51398e-12	515	515
ASCC3	0.311307	4.9056e-13	4.86857e-12	515	515
WARS	0.3113	4.91182e-13	4.87233e-12	515	515
CBL	0.311262	4.94601e-13	4.90382e-12	515	515
KIAA0802	0.311252	4.95454e-13	4.90983e-12	515	515
CXCL11	0.311242	4.96373e-13	4.91651e-12	515	515
PA2G4P4	0.311224	4.97961e-13	4.92979e-12	515	515
CHSY1	0.311073	5.11679e-13	5.06058e-12	515	515
KCTD3	0.310969	5.21271e-13	5.1529e-12	515	515
CALM3	0.310934	5.24628e-13	5.18352e-12	515	515
PHLDB2	0.31091	5.26913e-13	5.20353e-12	515	515
ANKRD52	0.310793	5.3806e-13	5.31099e-12	515	515
MICALL1	0.31049	5.68095e-13	5.59088e-12	515	515
NETO2	0.310401	5.77271e-13	5.6784e-12	515	515
DNAJA1	0.310229	5.95326e-13	5.84736e-12	515	515
KDM2B	0.31	6.20312e-13	6.08679e-12	515	515
TCHH	0.309787	6.44433e-13	6.32038e-12	515	513
PSMB2	0.309753	6.48308e-13	6.35526e-12	515	515
LIMS1	0.309443	6.85316e-13	6.71146e-12	515	515
HAUS8	0.309373	6.93838e-13	6.79159e-12	515	515
C3orf65	0.309182	7.17898e-13	7.02023e-12	515	173
EPHB2	0.30908	7.31203e-13	7.14684e-12	515	515
SLC4A1AP	0.308924	7.51767e-13	7.33707e-12	515	515
SF3B2	0.308912	7.53425e-13	7.34966e-12	515	515
ESX1	0.308651	7.89221e-13	7.67638e-12	515	65
FAM105B	0.308563	8.01662e-13	7.79359e-12	515	515
SRRT	0.308486	8.12791e-13	7.8941e-12	515	515
CARS	0.308309	8.38854e-13	8.14328e-12	515	515
CDH2	0.308285	8.42451e-13	8.17423e-12	515	514
RALA	0.308221	8.52092e-13	8.25975e-12	515	515
PHF13	0.308083	8.73217e-13	8.45633e-12	515	515
TET1	0.308076	8.74324e-13	8.46294e-12	515	515
NCOA6	0.307908	9.00758e-13	8.70617e-12	515	515
HOXA9	0.307827	9.13752e-13	8.82749e-12	515	504
RRP1B	0.307723	9.30782e-13	8.98333e-12	515	515
AGMAT	0.307609	9.49801e-13	9.14922e-12	515	515
TAOK1	0.307578	9.55081e-13	9.19564e-12	515	515
TAGLN3	0.307522	9.64625e-13	9.28306e-12	515	362
FAM122B	0.307483	9.71274e-13	9.34255e-12	515	515
C20orf141	0.307333	9.9747e-13	9.58992e-12	515	180
GPR180	0.307191	1.02294e-12	9.83007e-12	515	515
DDX10	0.307163	1.02809e-12	9.87483e-12	515	515
DST	0.306835	1.08943e-12	1.0459e-11	515	515
HPS3	0.306824	1.09155e-12	1.04743e-11	515	515
HAPLN3	0.306764	1.10328e-12	1.05767e-11	515	515
CLTCL1	0.306661	1.12346e-12	1.0765e-11	515	515
RASAL2	0.306567	1.1424e-12	1.09359e-11	515	515
NCOA3	0.306379	1.18095e-12	1.12996e-11	515	515
STIP1	0.306313	1.19482e-12	1.14214e-11	515	515
FAF1	0.306295	1.19863e-12	1.14523e-11	515	515
FOXN4	0.306182	1.22276e-12	1.16661e-11	515	335
BCAR3	0.30614	1.23186e-12	1.17474e-11	515	515
MDGA2	0.306084	1.244e-12	1.18574e-11	515	182
LEO1	0.306072	1.24675e-12	1.1878e-11	515	515
RNF26	0.30604	1.25362e-12	1.19378e-11	515	515
UHRF2	0.305977	1.26775e-12	1.20666e-11	515	515
RPL39L	0.305922	1.28005e-12	1.21721e-11	515	515
XRCC5	0.305912	1.28236e-12	1.21882e-11	515	515
GPN1	0.30583	1.30093e-12	1.23588e-11	515	515
UBE2Z	0.305749	1.3196e-12	1.25303e-11	515	515
FARSB	0.305657	1.34124e-12	1.27116e-11	515	515
FAM199X	0.305586	1.35803e-12	1.28646e-11	515	515
ATF7IP	0.305243	1.44259e-12	1.36462e-11	515	515
CTDSPL2	0.305089	1.4821e-12	1.40133e-11	515	515
LOC642846	0.305065	1.4885e-12	1.40672e-11	515	515
INA	0.305013	1.50209e-12	1.41756e-11	515	494
CCL8	0.304995	1.50695e-12	1.42147e-11	515	515
ENTPD7	0.304641	1.60352e-12	1.51114e-11	515	515
DTYMK	0.304605	1.61368e-12	1.51999e-11	515	515
VEGFC	0.304579	1.62101e-12	1.52618e-11	515	515
KIR2DL4	0.304442	1.66055e-12	1.56046e-11	515	470
CSNK2A1P	0.304423	1.66591e-12	1.56477e-11	515	515
GSTCD	0.304164	1.74339e-12	1.63447e-11	515	515
MKRN3	0.304082	1.76838e-12	1.65557e-11	515	411
GPX8	0.304061	1.77506e-12	1.66105e-11	515	515
KLHL31	0.304038	1.78235e-12	1.66708e-11	515	513
SF3B3	0.303827	1.84921e-12	1.72478e-11	515	515
C6orf218	0.303592	1.92679e-12	1.79296e-11	515	250
BMS1	0.303448	1.97591e-12	1.83696e-11	515	515
NCL	0.303344	2.01222e-12	1.86897e-11	515	515
IPPK	0.303244	2.04731e-12	1.90068e-11	515	515
ZNF273	0.303081	2.1066e-12	1.95119e-11	515	515
FAM57B	0.302809	2.20873e-12	2.042e-11	515	447
MAGEA11	0.302702	2.25036e-12	2.07761e-11	515	147
HIST1H1D	0.302664	2.26521e-12	2.09035e-11	515	444
SFRS2	0.302595	2.2928e-12	2.11483e-11	515	515
RAB39	0.302493	2.33382e-12	2.15069e-11	515	512
C1orf187	0.302408	2.36845e-12	2.17959e-11	515	458
FKBP9L	0.302401	2.37124e-12	2.18114e-11	515	515
GTF3C5	0.302331	2.40051e-12	2.2059e-11	515	515
APAF1	0.302328	2.40146e-12	2.2059e-11	515	515
MRPL37	0.302244	2.43716e-12	2.23561e-11	515	515
TMEM189	0.302072	2.51072e-12	2.29676e-11	515	515
MAGEC2	0.302024	2.53185e-12	2.31503e-11	515	232
RNF219	0.301867	2.60193e-12	2.37693e-11	515	515
POT1	0.301679	2.688e-12	2.45108e-11	515	515
KCNJ14	0.301564	2.7425e-12	2.49964e-11	515	515
TBK1	0.301496	2.77498e-12	2.52809e-11	515	515
TRIM25	0.301408	2.81749e-12	2.56565e-11	515	515
URB2	0.301401	2.82112e-12	2.56779e-11	515	515
C19orf48	0.301382	2.83002e-12	2.57472e-11	515	515
CMTM1	0.301359	2.84139e-12	2.58388e-11	515	515
SNRPF	0.301284	2.87867e-12	2.6154e-11	515	515
INPP4B	0.301281	2.88019e-12	2.6156e-11	515	515
B4GALT4	0.301205	2.91851e-12	2.64919e-11	515	515
CEP76	0.300979	3.03487e-12	2.75107e-11	515	515
DKFZp686O24166	0.300921	3.06548e-12	2.77504e-11	515	514
ATP11C	0.300899	3.07693e-12	2.78414e-11	515	515
TRAF3	0.300781	3.14055e-12	2.83913e-11	515	515
MRPS22	0.30072	3.17351e-12	2.86634e-11	515	515
FKTN	0.300669	3.20154e-12	2.89035e-11	515	515
PSPH	0.300581	3.2506e-12	2.93263e-11	515	515
UTP18	0.300556	3.26481e-12	2.94348e-11	515	515
RCOR2	0.300533	3.27806e-12	2.95372e-11	515	513
EXOSC3	0.300486	3.30462e-12	2.97401e-11	515	515
PPP1CC	0.300476	3.31e-12	2.97751e-11	515	515
SNRNP200	0.300463	3.31777e-12	2.98181e-11	515	515
HIST1H2AG	0.3004	3.35385e-12	3.01153e-11	515	462
NDE1	0.300346	3.38563e-12	3.03871e-11	515	515
IL23A	0.300213	3.46371e-12	3.10739e-11	515	515
YKT6	0.299833	3.69813e-12	3.30978e-11	515	515
CHTF18	0.299832	3.69925e-12	3.30978e-11	515	515
BACH1	0.299325	4.0363e-12	3.60007e-11	515	515
SERPINB7	0.299214	4.11368e-12	3.66745e-11	515	399
PKN2	0.299172	4.14342e-12	3.69231e-11	515	515
TRERF1	0.298949	4.30517e-12	3.82793e-11	515	515
DNAJC10	0.298933	4.31697e-12	3.835e-11	515	515
SLC9A7	0.298739	4.46314e-12	3.95958e-11	515	515
C3orf59	0.29866	4.52438e-12	4.01212e-11	515	515
LAMC2	0.298422	4.71276e-12	4.17547e-11	515	515
CCDC109B	0.298331	4.78645e-12	4.23701e-11	515	515
GABRA3	0.298301	4.81134e-12	4.25715e-11	515	304
SLC35B4	0.298219	4.87922e-12	4.31149e-11	515	515
FADS1	0.2982	4.89497e-12	4.32158e-11	515	515
ANP32B	0.298194	4.90014e-12	4.32424e-11	515	515
C11orf30	0.298021	5.04723e-12	4.45011e-11	515	515
PAK1IP1	0.297976	5.08658e-12	4.48085e-11	515	515
C1orf163	0.297948	5.11048e-12	4.49992e-11	515	515
DNAJB4	0.297789	5.2515e-12	4.61484e-11	515	515
LUC7L2	0.297788	5.25253e-12	4.61484e-11	515	515
CLSTN1	0.297732	5.30317e-12	4.65728e-11	515	515
RNASE7	0.297514	5.5044e-12	4.82553e-11	515	310
PAXIP1	0.297448	5.56601e-12	4.8774e-11	515	515
KCNG1	0.297444	5.57009e-12	4.87883e-11	515	487
CUL4B	0.297381	5.63025e-12	4.92937e-11	515	515
YBX1	0.297106	5.90047e-12	5.16143e-11	515	515
ITCH	0.297032	5.97557e-12	5.22255e-11	515	515
FUCA2	0.296704	6.31855e-12	5.51507e-11	515	515
VAX1	0.29648	6.56444e-12	5.7247e-11	515	128
PIP4K2A	0.296437	6.61171e-12	5.7634e-11	515	515
RIPPLY2	0.29631	6.75637e-12	5.88089e-11	515	103
ASNS	0.296212	6.86927e-12	5.97489e-11	515	515
CIB2	0.296042	7.07113e-12	6.14245e-11	515	515
WDR5	0.295958	7.17241e-12	6.22502e-11	515	515
C1orf59	0.295893	7.25183e-12	6.28848e-11	515	515
THOP1	0.295771	7.40382e-12	6.41194e-11	515	515
KCNH5	0.295493	7.76084e-12	6.71118e-11	515	136
ZZZ3	0.295491	7.76278e-12	6.71118e-11	515	515
PLD1	0.295481	7.77579e-12	6.71662e-11	515	515
ZNF643	0.295377	7.91505e-12	6.82805e-11	515	515
HIST1H2AH	0.295194	8.16311e-12	7.03597e-11	515	286
ZMYM1	0.295188	8.17163e-12	7.04028e-11	515	515
CPD	0.295149	8.22506e-12	7.08326e-11	515	515
TFDP2	0.29511	8.27987e-12	7.1274e-11	515	515
COL11A1	0.295056	8.35621e-12	7.19001e-11	515	514
JARID2	0.294923	8.54609e-12	7.35023e-11	515	515
SHMT2	0.294876	8.61469e-12	7.40604e-11	515	515
C7orf68	0.294518	9.15145e-12	7.84724e-11	515	515
LOC144486	0.294494	9.18831e-12	7.87547e-11	515	513
RAG1	0.294409	9.32e-12	7.98492e-11	515	515
ATL3	0.294346	9.41949e-12	8.06325e-11	515	515
CCDC59	0.29433	9.44527e-12	8.08185e-11	515	515
HOXA10	0.294307	9.48172e-12	8.10957e-11	515	510
TCF3	0.294303	9.48941e-12	8.11267e-11	515	515
TLR6	0.294186	9.67687e-12	8.26587e-11	515	515
DDX21	0.294076	9.85937e-12	8.41457e-11	515	515
DENND1A	0.29406	9.88517e-12	8.43299e-11	515	515
WSB2	0.293773	1.03744e-11	8.83899e-11	515	515
C3orf34	0.293525	1.08167e-11	9.19232e-11	515	515
FOXD3	0.293497	1.08678e-11	9.23185e-11	515	384
STEAP2	0.293368	1.11048e-11	9.42117e-11	515	515
CDK8	0.293347	1.11441e-11	9.45047e-11	515	515
TBP	0.293088	1.16404e-11	9.85463e-11	515	515
RPF2	0.293077	1.16601e-11	9.86716e-11	515	515
CSAG2	0.293071	1.16733e-11	9.8741e-11	515	122
HSPC072	0.292875	1.20624e-11	1.01861e-10	515	240
PCGF6	0.292747	1.23238e-11	1.0398e-10	515	515
OR51B5	0.292664	1.24974e-11	1.054e-10	515	155
MRPL11	0.292564	1.27087e-11	1.07092e-10	515	515
SLC4A7	0.292471	1.29066e-11	1.08622e-10	515	515
LOC645166	0.292461	1.29278e-11	1.08754e-10	515	515
TFAM	0.29226	1.33705e-11	1.12384e-10	515	515
NCEH1	0.292222	1.34552e-11	1.13049e-10	515	515
MAGEC1	0.292138	1.36474e-11	1.14615e-10	515	280
KIF3B	0.292128	1.36686e-11	1.14745e-10	515	515
CDKN2D	0.292076	1.3788e-11	1.15699e-10	515	515
TLK2	0.292	1.39649e-11	1.17085e-10	515	515
GBP5	0.291938	1.41104e-11	1.18255e-10	515	515
CEP192	0.291707	1.46639e-11	1.2274e-10	515	515
ZBTB2	0.291601	1.49252e-11	1.2477e-10	515	515
MICB	0.291534	1.50939e-11	1.2597e-10	515	515
RGS20	0.291486	1.52155e-11	1.26821e-10	515	506
GPR176	0.291484	1.52213e-11	1.26821e-10	515	514
RPSAP52	0.291473	1.52492e-11	1.26947e-10	515	415
NKIRAS2	0.291293	1.57117e-11	1.30635e-10	515	515
C16orf88	0.291274	1.57617e-11	1.30996e-10	515	515
KIAA0317	0.29112	1.61707e-11	1.34217e-10	515	515
ZNF883	0.290874	1.68466e-11	1.39664e-10	515	515
HOXB9	0.290765	1.71563e-11	1.42113e-10	515	447
ANP32E	0.290674	1.74182e-11	1.44224e-10	515	515
NRBP1	0.290649	1.74886e-11	1.44686e-10	515	515
CD274	0.290553	1.77697e-11	1.46891e-10	515	515
CDCP1	0.290517	1.78767e-11	1.47713e-10	515	515
TPM4	0.290457	1.80559e-11	1.49072e-10	515	515
STAMBPL1	0.290427	1.81462e-11	1.49755e-10	515	515
DDX23	0.290398	1.8233e-11	1.50285e-10	515	515
DLGAP4	0.290099	1.91602e-11	1.57797e-10	515	515
GJB2	0.290091	1.91865e-11	1.57949e-10	515	515
ZNF280A	0.290056	1.92995e-11	1.58814e-10	515	231
CAMSAP1	0.289903	1.97929e-11	1.62673e-10	515	515
SUDS3	0.289783	2.0191e-11	1.65876e-10	515	515
GPD2	0.289716	2.04154e-11	1.67582e-10	515	515
BUD13	0.289461	2.12983e-11	1.744e-10	515	515
ZC3H15	0.289432	2.13992e-11	1.75083e-10	515	515
TOMM70A	0.289388	2.15548e-11	1.76284e-10	515	515
C7orf49	0.289303	2.18587e-11	1.78623e-10	515	515
ZNF813	0.289264	2.20024e-11	1.79577e-10	515	515
RNF157	0.289149	2.24254e-11	1.82805e-10	515	515
2021-09-08	0.289068	2.27263e-11	1.84956e-10	515	515
MYOD1	0.288983	2.30449e-11	1.87397e-10	515	45
HNRNPA3P1	0.288946	2.3186e-11	1.88468e-10	515	515
CCL26	0.28874	2.39905e-11	1.94848e-10	515	467
C5orf46	0.288605	2.45287e-11	1.98896e-10	515	425
GZMB	0.288464	2.51066e-11	2.03252e-10	515	515
PRPS2	0.28844	2.52047e-11	2.03964e-10	515	515
LOC220729	0.288435	2.52245e-11	2.04042e-10	515	515
DNMT3A	0.288409	2.53327e-11	2.04835e-10	515	515
HIF1A	0.288393	2.54013e-11	2.05306e-10	515	515
C18orf2	0.288322	2.56987e-11	2.07542e-10	515	281
RFX8	0.288203	2.62072e-11	2.11477e-10	515	483
MAGEA12	0.288199	2.62256e-11	2.11518e-10	515	282
LCTL	0.288154	2.64192e-11	2.12866e-10	515	445
SEPHS1	0.288154	2.64218e-11	2.12866e-10	515	515
OXCT1	0.28789	2.75936e-11	2.22037e-10	515	515
ABCF1	0.287873	2.76684e-11	2.2255e-10	515	515
NTSR1	0.287784	2.80792e-11	2.25673e-10	515	438
ERGIC2	0.287776	2.81145e-11	2.25865e-10	515	515
LOC127841	0.287565	2.91069e-11	2.3365e-10	515	405
KIAA0947	0.287524	2.93024e-11	2.35125e-10	515	515
PRR15	0.287361	3.00953e-11	2.41196e-10	515	513
C17orf96	0.287325	3.02765e-11	2.42552e-10	515	515
RELT	0.287225	3.07768e-11	2.46362e-10	515	515
CCDC123	0.287132	3.12491e-11	2.49843e-10	515	515
RTCD1	0.287046	3.16895e-11	2.5306e-10	515	515
DLEU2	0.286864	3.26497e-11	2.60312e-10	515	515
CCDC43	0.28683	3.28314e-11	2.61657e-10	515	515
UBXN2A	0.286769	3.31607e-11	2.64175e-10	515	515
MGC57346	0.286762	3.32007e-11	2.64283e-10	515	515
SMO	0.286684	3.36256e-11	2.67452e-10	515	515
ITPRIPL1	0.286653	3.37988e-11	2.68723e-10	515	514
AKAP5	0.286592	3.41378e-11	2.71095e-10	515	515
IL11	0.286557	3.43315e-11	2.72525e-10	515	514
GTF2E1	0.286502	3.46407e-11	2.74761e-10	515	515
HTR1D	0.286458	3.48931e-11	2.76653e-10	515	510
CTHRC1	0.286448	3.49515e-11	2.77006e-10	515	515
TRPV3	0.286368	3.54109e-11	2.80536e-10	515	476
TMEM117	0.286279	3.59267e-11	2.8451e-10	515	515
INTS2	0.286251	3.60909e-11	2.85697e-10	515	515
NSUN2	0.286181	3.65088e-11	2.88891e-10	515	515
HUWE1	0.286177	3.65309e-11	2.88951e-10	515	515
PSIMCT-1	0.286102	3.69828e-11	2.92295e-10	515	507
DHX9	0.286052	3.72842e-11	2.9456e-10	515	515
YWHAQ	0.285837	3.86168e-11	3.04607e-10	515	515
XIRP1	0.285776	3.89971e-11	3.07485e-10	515	509
NKAIN1	0.285643	3.98578e-11	3.13776e-10	515	494
GART	0.285537	4.05475e-11	3.1908e-10	515	515
EIF3C	0.285401	4.14545e-11	3.25449e-10	515	509
NIN	0.285383	4.15759e-11	3.26273e-10	515	515
LOC100126784	0.285367	4.16889e-11	3.27032e-10	515	513
HSPH1	0.285327	4.19588e-11	3.28891e-10	515	515
DNAJC22	0.28521	4.27639e-11	3.3494e-10	515	514
VDAC1	0.285164	4.30884e-11	3.37085e-10	515	515
TMLHE	0.285102	4.35233e-11	3.40092e-10	515	515
HDAC1	0.285102	4.35239e-11	3.40092e-10	515	515
KIAA1841	0.285094	4.35788e-11	3.40255e-10	515	515
SPANXC	0.285086	4.36325e-11	3.40541e-10	515	100
MAGEB2	0.285083	4.36559e-11	3.40591e-10	515	212
RLF	0.285032	4.40195e-11	3.43026e-10	515	515
UBE2R2	0.284929	4.4765e-11	3.48428e-10	515	515
EXOSC10	0.284826	4.55153e-11	3.53854e-10	515	515
REEP2	0.2848	4.57096e-11	3.55227e-10	515	514
RAB23	0.284785	4.58258e-11	3.55992e-10	515	515
NLRC5	0.284775	4.58968e-11	3.56405e-10	515	515
NKX6-1	0.284722	4.62953e-11	3.5922e-10	515	349
OR2B6	0.284713	4.63611e-11	3.59473e-10	515	347
PRDM13	0.284713	4.63639e-11	3.59473e-10	515	247
ZIC4	0.284694	4.65044e-11	3.60423e-10	515	178
SEMA7A	0.284625	4.70242e-11	3.64169e-10	515	515
DICER1	0.284437	4.84808e-11	3.74868e-10	515	515
TRIB3	0.284137	5.0898e-11	3.92344e-10	515	515
TUBGCP3	0.284132	5.09394e-11	3.92513e-10	515	515
KIAA1033	0.284056	5.15746e-11	3.97254e-10	515	515
SNX6	0.28404	5.17011e-11	3.98074e-10	515	515
C10orf55	0.284022	5.18565e-11	3.99117e-10	515	510
TFG	0.28401	5.1958e-11	3.99591e-10	515	515
RDH11	0.283945	5.25033e-11	4.03474e-10	515	515
SIP1	0.283942	5.25349e-11	4.03562e-10	515	515
NUDCD1	0.283831	5.34796e-11	4.10503e-10	515	515
DKK1	0.283799	5.37572e-11	4.12476e-10	515	510
RAB10	0.283705	5.45854e-11	4.18188e-10	515	515
C11orf41	0.283598	5.55363e-11	4.25147e-10	515	515
SSB	0.283593	5.55762e-11	4.2529e-10	515	515
GPR137C	0.283591	5.55984e-11	4.25297e-10	515	515
N4BP2	0.283488	5.65297e-11	4.3176e-10	515	515
CCAR1	0.283471	5.66849e-11	4.3278e-10	515	515
FAM135A	0.283429	5.70734e-11	4.35413e-10	515	515
PRKD3	0.283339	5.79046e-11	4.41249e-10	515	515
NXPH4	0.283322	5.80634e-11	4.4229e-10	515	514
GPR158	0.28306	6.05718e-11	4.60696e-10	515	475
CAPZA1	0.282782	6.33469e-11	4.81306e-10	515	515
SMARCA5	0.282782	6.33538e-11	4.81306e-10	515	515
TNPO1	0.282761	6.35676e-11	4.82747e-10	515	515
NEUROG2	0.282585	6.53911e-11	4.95842e-10	515	165
ZFP64	0.282479	6.65178e-11	5.04002e-10	515	515
BRIX1	0.282401	6.736e-11	5.09804e-10	515	515
ZNF765	0.28239	6.74779e-11	5.10389e-10	515	515
PNP	0.282389	6.74884e-11	5.10389e-10	515	515
ATP5B	0.282311	6.8342e-11	5.16649e-10	515	515
TTC26	0.282276	6.87245e-11	5.18952e-10	515	515
TRIP12	0.282147	7.01651e-11	5.2943e-10	515	515
RBM14	0.282038	7.14023e-11	5.38156e-10	515	515
SPATS2L	0.281937	7.25621e-11	5.46074e-10	515	515
RPA1	0.28176	7.46575e-11	5.60997e-10	515	515
ZBTB39	0.281696	7.54341e-11	5.66408e-10	515	515
IL1R2	0.281648	7.601e-11	5.70089e-10	515	515
DKFZp686A1627	0.281509	7.77299e-11	5.81897e-10	515	75
ISL2	0.281397	7.91264e-11	5.91466e-10	515	477
USP15	0.281331	7.99701e-11	5.96879e-10	515	515
CD3EAP	0.281219	8.14236e-11	6.07274e-10	515	515
TGFBI	0.281113	8.28178e-11	6.16752e-10	515	515
C3orf17	0.281034	8.38685e-11	6.2388e-10	515	515
DNM1	0.280904	8.56252e-11	6.35764e-10	515	515
PDCD10	0.280894	8.57623e-11	6.36508e-10	515	515
HOXD10	0.280892	8.57891e-11	6.36508e-10	515	439
CASP3	0.280753	8.77124e-11	6.50295e-10	515	515
TSGA14	0.280643	8.92662e-11	6.61079e-10	515	515
LOC100132354	0.280489	9.14882e-11	6.77033e-10	515	349
AGPAT5	0.280355	9.34711e-11	6.91195e-10	515	515
RNF4	0.28032	9.39981e-11	6.94835e-10	515	515
SEC14L1	0.28028	9.45918e-11	6.98965e-10	515	515
DSC1	0.280118	9.70762e-11	7.15735e-10	515	271
ALMS1	0.279986	9.91344e-11	7.29834e-10	515	515
EP400	0.279833	1.01585e-10	7.47049e-10	515	515
C3orf57	0.279734	1.03184e-10	7.57974e-10	515	496
HMGCS1	0.279722	1.03394e-10	7.59234e-10	515	515
NLN	0.279627	1.04967e-10	7.70222e-10	515	515
LOXL3	0.27954	1.06416e-10	7.79994e-10	515	515
DHX8	0.279488	1.07311e-10	7.86268e-10	515	515
CCT4	0.279461	1.07776e-10	7.89383e-10	515	515
PRPSAP1	0.279436	1.08204e-10	7.92228e-10	515	515
SNHG1	0.279411	1.08622e-10	7.94709e-10	515	515
ZNF530	0.279393	1.0894e-10	7.96738e-10	515	515
TPBG	0.279389	1.09e-10	7.9689e-10	515	515
ANKRD26	0.279284	1.10849e-10	8.09225e-10	515	515
EIF4A3	0.279211	1.12133e-10	8.18293e-10	515	515
PATE2	0.279199	1.12346e-10	8.1925e-10	515	180
C1QTNF6	0.279146	1.13297e-10	8.25584e-10	515	515
MGC2889	0.279143	1.13355e-10	8.25706e-10	515	335
GAP43	0.279077	1.14541e-10	8.33737e-10	515	469
ARL14	0.279032	1.15358e-10	8.39376e-10	515	450
VWDE	0.278957	1.16755e-10	8.48926e-10	515	502
LOC222699	0.278813	1.19435e-10	8.68098e-10	515	515
SNRNP40	0.278761	1.20436e-10	8.75052e-10	515	515
LARP1	0.278699	1.21618e-10	8.82362e-10	515	515
TERT	0.278505	1.25416e-10	9.08598e-10	515	491
NPEPPS	0.278475	1.26011e-10	9.12577e-10	515	515
GPI	0.278381	1.279e-10	9.25585e-10	515	515
HAUS1	0.278343	1.28669e-10	9.30478e-10	515	515
GMFB	0.278117	1.33358e-10	9.62991e-10	515	515
CLPB	0.278109	1.33524e-10	9.63841e-10	515	515
SERPINE2	0.277947	1.36987e-10	9.87056e-10	515	515
CCL7	0.27787	1.38665e-10	9.98428e-10	515	485
FKBP4	0.277827	1.39598e-10	1.00442e-09	515	515
DPY19L2	0.277824	1.3968e-10	1.00465e-09	515	511
RBBP8	0.277738	1.41581e-10	1.01686e-09	515	515
CSAG1	0.277717	1.42043e-10	1.01945e-09	515	290
GTF2A1	0.277567	1.45458e-10	1.04283e-09	515	515
FAM169A	0.277547	1.45919e-10	1.04538e-09	515	515
JAG1	0.277528	1.46347e-10	1.04808e-09	515	515
TGM5	0.277455	1.48053e-10	1.0584e-09	515	373
EEPD1	0.277424	1.48764e-10	1.06272e-09	515	515
TWISTNB	0.277325	1.51108e-10	1.0787e-09	515	515
TOMM34	0.277242	1.531e-10	1.09175e-09	515	515
RBM12	0.277232	1.53347e-10	1.09311e-09	515	515
LOC100131551	0.277201	1.54079e-10	1.09755e-09	515	427
LARP4	0.277192	1.54298e-10	1.09872e-09	515	515
NUFIP1	0.277174	1.54751e-10	1.10155e-09	515	515
HSPA14	0.277027	1.58356e-10	1.12601e-09	515	515
STAU1	0.277004	1.58936e-10	1.12974e-09	515	515
SULF1	0.276929	1.60828e-10	1.14237e-09	515	515
TRIM69	0.276927	1.60892e-10	1.14242e-09	515	515
HIST1H2BF	0.276901	1.61544e-10	1.14664e-09	515	379
PDLIM5	0.276826	1.6346e-10	1.15983e-09	515	515
GAL	0.276534	1.71126e-10	1.21079e-09	515	435
DCAF16	0.276522	1.71464e-10	1.21275e-09	515	515
SLC15A4	0.276443	1.73599e-10	1.22698e-09	515	515
NKRF	0.276435	1.7382e-10	1.22811e-09	515	515
NCBP2	0.276134	1.82206e-10	1.28418e-09	515	515
PARP12	0.276092	1.83421e-10	1.29183e-09	515	515
C6orf141	0.275971	1.86928e-10	1.31468e-09	515	510
MTF2	0.275942	1.87785e-10	1.32024e-09	515	515
RFC1	0.275841	1.9078e-10	1.34083e-09	515	515
C12orf35	0.275809	1.91726e-10	1.347e-09	515	515
CHRM4	0.275604	1.97987e-10	1.39001e-09	515	457
AP2B1	0.275532	2.00249e-10	1.4054e-09	515	515
CSNK1G1	0.275503	2.01139e-10	1.41115e-09	515	515
SMARCAD1	0.275472	2.02127e-10	1.41709e-09	515	515
HCFC1	0.275332	2.06599e-10	1.44743e-09	515	515
DSE	0.275328	2.06712e-10	1.44771e-09	515	515
LHX1	0.275227	2.10017e-10	1.46983e-09	515	194
NUP98	0.275068	2.15283e-10	1.50352e-09	515	515
IL27	0.274974	2.1847e-10	1.52471e-09	515	459
SELV	0.274916	2.20467e-10	1.53757e-09	515	79
HIST1H2AL	0.274856	2.2254e-10	1.55149e-09	515	368
KLRC3	0.274793	2.24715e-10	1.56611e-09	515	474
PI15	0.274681	2.28699e-10	1.59221e-09	515	515
DLX6	0.274672	2.29018e-10	1.59387e-09	515	366
KCMF1	0.274642	2.30076e-10	1.60068e-09	515	515
STX1A	0.274616	2.31012e-10	1.60638e-09	515	515
GPR156	0.274598	2.31685e-10	1.61019e-09	515	482
FRYL	0.274519	2.3454e-10	1.62947e-09	515	515
SFMBT1	0.274421	2.38162e-10	1.65291e-09	515	515
MRPS30	0.274351	2.40758e-10	1.67034e-09	515	515
ZNF267	0.274348	2.4088e-10	1.67061e-09	515	515
COQ3	0.27428	2.43434e-10	1.68614e-09	515	515
ITGB1	0.274279	2.43456e-10	1.68614e-09	515	515
KIAA0754	0.27395	2.56234e-10	1.77095e-09	515	515
PPP2R5D	0.273911	2.57826e-10	1.77939e-09	515	515
ATP2A1	0.273909	2.57887e-10	1.77939e-09	515	513
LOC730101	0.273909	2.57899e-10	1.77939e-09	515	515
U2AF2	0.273846	2.60408e-10	1.79524e-09	515	515
RBM15	0.273845	2.60467e-10	1.79524e-09	515	515
CWC27	0.273749	2.6436e-10	1.82095e-09	515	515
IARS	0.273749	2.64378e-10	1.82095e-09	515	515
MED1	0.27331	2.82992e-10	1.94313e-09	515	515
C12orf4	0.273296	2.83634e-10	1.9462e-09	515	515
CFL1	0.273146	2.90276e-10	1.98973e-09	515	515
NOP2	0.27289	3.02033e-10	2.06819e-09	515	515
NUP62CL	0.272846	3.04114e-10	2.08172e-09	515	515
IDO1	0.272817	3.05478e-10	2.09034e-09	515	515
TULP3	0.272813	3.05676e-10	2.09098e-09	515	515
TCAM1P	0.272805	3.0601e-10	2.09255e-09	515	434
SNAI1	0.272786	3.06941e-10	2.09748e-09	515	515
RAD21	0.272745	3.08886e-10	2.11005e-09	515	515
GCLC	0.272643	3.1378e-10	2.14275e-09	515	515
CCNT1	0.272503	3.20658e-10	2.18784e-09	515	515
DSG3	0.272502	3.20711e-10	2.18784e-09	515	390
ITSN1	0.272343	3.28683e-10	2.23993e-09	515	515
DDX60	0.272305	3.3062e-10	2.25236e-09	515	515
RPE	0.272195	3.36297e-10	2.28948e-09	515	515
HIST1H3C	0.272127	3.39849e-10	2.31287e-09	515	307
FAM101A	0.271922	3.50725e-10	2.38364e-09	515	512
HNRNPUL2	0.271915	3.51103e-10	2.3854e-09	515	515
IPO5	0.271821	3.56219e-10	2.41851e-09	515	515
FAM83F	0.271412	3.79377e-10	2.56616e-09	515	504
C9orf53	0.271382	3.81132e-10	2.57681e-09	515	220
LTV1	0.271381	3.8121e-10	2.57681e-09	515	515
SH3BP2	0.271267	3.87959e-10	2.62065e-09	515	515
MAGEA9B	0.27117	3.93782e-10	2.6564e-09	515	230
BCL2L11	0.271157	3.94547e-10	2.66066e-09	515	515
DSG2	0.271143	3.95439e-10	2.66578e-09	515	515
ERMP1	0.271112	3.97309e-10	2.67658e-09	515	515
NBPF4	0.270934	4.08303e-10	2.74602e-09	515	253
ARFGEF2	0.270829	4.14963e-10	2.78799e-09	515	515
SF3A3	0.270796	4.17046e-10	2.80105e-09	515	515
LOC389333	0.270608	4.29271e-10	2.87832e-09	515	515
DSP	0.270524	4.34783e-10	2.9143e-09	515	515
SOHLH1	0.270522	4.3497e-10	2.91458e-09	515	198
CSNK2A1	0.270479	4.37813e-10	2.93068e-09	515	515
SIAH2	0.270382	4.44356e-10	2.97348e-09	515	515
HEATR1	0.270338	4.47411e-10	2.99292e-09	515	515
TNFAIP2	0.27011	4.63236e-10	3.09671e-09	515	515
CCDC75	0.270086	4.64942e-10	3.10707e-09	515	515
MBD4	0.270026	4.6927e-10	3.13495e-09	515	515
IRAK1	0.269872	4.80431e-10	3.20844e-09	515	515
MAGEA4	0.269869	4.80683e-10	3.20905e-09	515	194
C12orf75	0.2698	4.85776e-10	3.24089e-09	515	515
DCLRE1A	0.269746	4.89758e-10	3.26636e-09	515	515
STARD4	0.269736	4.90565e-10	3.27065e-09	515	515
FADS2	0.26966	4.96249e-10	3.30745e-09	515	515
LYPD3	0.269642	4.97613e-10	3.31543e-09	515	515
C12orf24	0.269614	4.9976e-10	3.32863e-09	515	515
PHLPP2	0.269397	5.16619e-10	3.43748e-09	515	515
NEURL3	0.269327	5.22165e-10	3.4686e-09	515	512
FAM133A	0.269317	5.22906e-10	3.47237e-09	515	436
WNK3	0.269315	5.23107e-10	3.47255e-09	515	508
PYGL	0.269274	5.26358e-10	3.49181e-09	515	515
C21orf58	0.269231	5.29795e-10	3.51229e-09	515	515
NPFFR2	0.269207	5.31756e-10	3.52295e-09	515	346
ADAM21	0.269008	5.48171e-10	3.63049e-09	515	475
TBRG4	0.268981	5.50404e-10	3.64287e-09	515	515
NIPAL4	0.26895	5.53019e-10	3.65869e-09	515	508
C17orf75	0.268948	5.5316e-10	3.65869e-09	515	515
EIF3B	0.268897	5.57513e-10	3.68626e-09	515	515
TSR1	0.268762	5.6909e-10	3.76032e-09	515	515
GTPBP8	0.268755	5.69666e-10	3.76289e-09	515	515
MXD1	0.268726	5.72216e-10	3.77723e-09	515	515
SNAI2	0.268625	5.81015e-10	3.82973e-09	515	515
KCNJ10	0.268618	5.81663e-10	3.832e-09	515	514
CPT1C	0.268399	6.01379e-10	3.95407e-09	515	515
TRAM2	0.268241	6.15955e-10	4.04192e-09	515	515
FGFR1OP2	0.26803	6.35964e-10	4.17049e-09	515	515
CCDC136	0.267964	6.42437e-10	4.20879e-09	515	514
TMEM195	0.267893	6.49325e-10	4.25114e-09	515	395
SLC36A1	0.267776	6.60961e-10	4.32306e-09	515	515
AATF	0.267769	6.61629e-10	4.32602e-09	515	515
NUDT11	0.267767	6.61881e-10	4.32625e-09	515	515
RPA3	0.267742	6.64347e-10	4.34095e-09	515	515
PRDM8	0.267712	6.6744e-10	4.35973e-09	515	515
NUP43	0.267696	6.69051e-10	4.36883e-09	515	515
FBXO30	0.267632	6.75514e-10	4.40672e-09	515	515
SIM2	0.267256	7.15059e-10	4.65557e-09	515	515
SGPL1	0.267212	7.19821e-10	4.68504e-09	515	515
DUSP5P	0.267129	7.28898e-10	4.74104e-09	515	478
HACE1	0.267116	7.30427e-10	4.74944e-09	515	515
USP18	0.267094	7.32787e-10	4.76169e-09	515	515
ZIC1	0.267013	7.41851e-10	4.81902e-09	515	246
HIST2H3C	0.266894	7.55238e-10	4.90439e-09	515	488
POLD1	0.266829	7.62761e-10	4.95163e-09	515	515
LAMA1	0.266803	7.65758e-10	4.96947e-09	515	515
TDRG1	0.266737	7.73356e-10	5.01552e-09	515	103
MAPK8	0.266701	7.77667e-10	5.04185e-09	515	515
ZNF107	0.266627	7.86312e-10	5.09459e-09	515	515
DDX27	0.2666	7.89591e-10	5.11418e-09	515	515
TSPAN33	0.26658	7.91912e-10	5.12257e-09	515	515
RIOK1	0.26654	7.96687e-10	5.15179e-09	515	515
UGT8	0.266422	8.11059e-10	5.24133e-09	515	513
AP3M2	0.266319	8.23667e-10	5.31765e-09	515	515
UTP15	0.266017	8.6208e-10	5.55489e-09	515	515
ZSCAN21	0.265979	8.67007e-10	5.58303e-09	515	515
PSG4	0.265952	8.70481e-10	5.6036e-09	515	129
ITGB8	0.265829	8.8668e-10	5.70604e-09	515	515
NCRNA00052	0.265796	8.91082e-10	5.72884e-09	515	50
TRPS1	0.265742	8.98354e-10	5.77187e-09	515	515
SSH1	0.265728	9.0029e-10	5.7806e-09	515	515
TNFAIP6	0.265691	9.0526e-10	5.80877e-09	515	515
SLC5A6	0.265657	9.09924e-10	5.83683e-09	515	515
WDR12	0.265638	9.1259e-10	5.85205e-09	515	515
GPR37	0.265628	9.13854e-10	5.85828e-09	515	515
UCHL3	0.265624	9.14471e-10	5.86035e-09	515	515
LOC400696	0.265451	9.38552e-10	6.0089e-09	515	459
ZNF300	0.265445	9.39342e-10	6.01203e-09	515	515
WEE1	0.265416	9.43491e-10	6.03665e-09	515	515
NMT1	0.265401	9.45619e-10	6.04833e-09	515	515
SLC2A5	0.265385	9.47933e-10	6.06119e-09	515	515
ZCCHC8	0.26538	9.48607e-10	6.06356e-09	515	515
LSM5	0.26535	9.52848e-10	6.08873e-09	515	515
GARS	0.265135	9.84133e-10	6.2786e-09	515	515
TSN	0.265022	1.00088e-09	6.37936e-09	515	515
TTC7B	0.264951	1.01159e-09	6.44348e-09	515	515
SMOX	0.264832	1.02983e-09	6.5576e-09	515	515
PGM2L1	0.264618	1.06322e-09	6.76372e-09	515	515
BAG5	0.264569	1.07103e-09	6.80908e-09	515	515
ZFHX4	0.264553	1.07373e-09	6.82407e-09	515	515
OSBPL8	0.264541	1.07554e-09	6.83341e-09	515	515
LOC220930	0.264499	1.08245e-09	6.87515e-09	515	515
FAM111A	0.264313	1.1129e-09	7.06628e-09	515	515
SPANXB2	0.264285	1.11753e-09	7.09343e-09	515	100
DSCR6	0.264274	1.11945e-09	7.10112e-09	515	503
WAPAL	0.264274	1.11945e-09	7.10112e-09	515	515
SOS1	0.264258	1.12203e-09	7.11487e-09	515	515
UBE2L6	0.264256	1.12233e-09	7.11487e-09	515	515
C10orf18	0.264216	1.12911e-09	7.15556e-09	515	515
ADNP2	0.26404	1.15915e-09	7.33896e-09	515	515
PCDHB8	0.264038	1.15957e-09	7.3393e-09	515	515
ANKLE1	0.263954	1.17414e-09	7.41977e-09	515	514
RSF1	0.263808	1.19991e-09	7.58021e-09	515	515
DOT1L	0.263796	1.20211e-09	7.59173e-09	515	515
ROBO1	0.263777	1.20559e-09	7.61128e-09	515	515
PDCD11	0.263774	1.20613e-09	7.61228e-09	515	515
CCDC85C	0.263751	1.21017e-09	7.63295e-09	515	515
CCDC21	0.263584	1.2407e-09	7.81816e-09	515	515
TCTEX1D2	0.263546	1.24767e-09	7.8596e-09	515	515
FAM91A1	0.263393	1.27646e-09	8.03419e-09	515	515
ZBTB26	0.263381	1.27875e-09	8.04524e-09	515	515
ZC3HAV1L	0.263326	1.28931e-09	8.10912e-09	515	515
CLDN14	0.263236	1.30666e-09	8.21047e-09	515	493
WBSCR28	0.26316	1.32149e-09	8.29628e-09	515	449
VCAN	0.26312	1.32931e-09	8.33968e-09	515	515
SLC25A24	0.263055	1.34226e-09	8.41565e-09	515	515
FLJ22536	0.26299	1.3554e-09	8.49537e-09	515	512
PGM3	0.262874	1.37892e-09	8.64006e-09	515	515
ZNF532	0.262832	1.38755e-09	8.68873e-09	515	515
STK35	0.262801	1.39379e-09	8.72503e-09	515	515
PRMT5	0.262798	1.39449e-09	8.72672e-09	515	515
ATXN7L3B	0.262747	1.40516e-09	8.78524e-09	515	515
ELF4	0.26271	1.41276e-09	8.82994e-09	515	515
DDX18	0.262621	1.43167e-09	8.94259e-09	515	515
LIPG	0.262611	1.43374e-09	8.95271e-09	515	515
SULF2	0.262575	1.44134e-09	8.99734e-09	515	515
EYA2	0.262569	1.44261e-09	9.00244e-09	515	515
ATXN2L	0.262508	1.45579e-09	9.08186e-09	515	515
RDX	0.262486	1.46062e-09	9.10919e-09	515	515
PANK3	0.262478	1.46227e-09	9.1166e-09	515	515
LSM14A	0.262471	1.4639e-09	9.12108e-09	515	515
KIF22	0.262402	1.47886e-09	9.21145e-09	515	515
OXTR	0.262342	1.49202e-09	9.28474e-09	515	515
LOC284441	0.262163	1.53207e-09	9.52799e-09	515	515
RAX	0.26204	1.56029e-09	9.69448e-09	515	195
C20orf117	0.262032	1.56218e-09	9.70322e-09	515	515
HTR2C	0.26194	1.58343e-09	9.82603e-09	515	230
LOC440173	0.261865	1.60114e-09	9.92667e-09	515	461
ZYG11A	0.261821	1.61154e-09	9.98806e-09	515	503
TUBB6	0.261634	1.65669e-09	1.02584e-08	515	515
FAR1	0.261471	1.69711e-09	1.04924e-08	515	515
KCP	0.261405	1.71368e-09	1.05883e-08	515	514
L2HGDH	0.261202	1.76588e-09	1.08872e-08	515	515
SMTNL1	0.261114	1.78905e-09	1.10243e-08	515	500
AHSG	0.261113	1.78922e-09	1.10243e-08	515	267
TIAM2	0.26105	1.80581e-09	1.11128e-08	515	515
CHST6	0.261024	1.81285e-09	1.11493e-08	515	515
LOC442308	0.260997	1.81998e-09	1.11897e-08	515	341
CTCFL	0.260929	1.8384e-09	1.12995e-08	515	515
MED6	0.260921	1.84044e-09	1.13051e-08	515	515
C1orf103	0.260883	1.85099e-09	1.13664e-08	515	515
CDK17	0.260861	1.85696e-09	1.13974e-08	515	515
UBE3C	0.260672	1.90928e-09	1.17064e-08	515	515
AKIRIN1	0.26066	1.91256e-09	1.17229e-08	515	515
GALNT6	0.260623	1.92297e-09	1.1783e-08	515	515
TSPAN5	0.26055	1.94383e-09	1.19037e-08	515	515
HIST1H2BH	0.260485	1.9626e-09	1.20075e-08	515	458
LRPPRC	0.260429	1.97874e-09	1.21026e-08	515	515
SYT1	0.260362	1.9983e-09	1.2211e-08	515	515
EIF2B1	0.260237	2.03516e-09	1.24185e-08	515	515
ZNF878	0.260237	2.03538e-09	1.24185e-08	515	493
TRIM28	0.260186	2.05061e-09	1.25043e-08	515	515
ZNF507	0.260103	2.07566e-09	1.26527e-08	515	515
HNRNPA3	0.260025	2.09956e-09	1.27945e-08	515	515
AMMECR1	0.260019	2.10143e-09	1.2802e-08	515	515
RFX3	0.259992	2.10976e-09	1.28449e-08	515	515
CEP110	0.259982	2.11284e-09	1.28598e-08	515	515
LUZP1	0.259905	2.137e-09	1.29989e-08	515	515
LDHA	0.259887	2.14258e-09	1.30289e-08	515	515
BLMH	0.259831	2.16026e-09	1.31324e-08	515	515
SEC61A2	0.259666	2.21309e-09	1.34372e-08	515	515
RALGPS2	0.25962	2.22805e-09	1.35198e-08	515	515
PSMB9	0.259587	2.23888e-09	1.35814e-08	515	515
HSPA4	0.259564	2.24635e-09	1.36226e-08	515	515
C12orf56	0.259533	2.25668e-09	1.36769e-08	515	354
COL22A1	0.25952	2.26092e-09	1.36985e-08	515	515
DNAJC11	0.259386	2.30555e-09	1.39604e-08	515	515
CCT2	0.259179	2.37645e-09	1.4381e-08	515	515
CEP72	0.259046	2.42339e-09	1.46471e-08	515	515
RASA2	0.258993	2.44212e-09	1.47471e-08	515	515
CPSF6	0.258946	2.45875e-09	1.48386e-08	515	515
RPS6KB1	0.25886	2.48984e-09	1.50187e-08	515	515
GTF3C2	0.258834	2.49943e-09	1.50705e-08	515	515
IL8	0.258809	2.50856e-09	1.5121e-08	515	515
MRPL42	0.258648	2.56821e-09	1.54758e-08	515	515
GCH1	0.258581	2.59343e-09	1.56184e-08	515	515
STXBP5L	0.258493	2.62686e-09	1.58055e-08	515	313
IFNG	0.258353	2.68103e-09	1.61217e-08	515	485
GOPC	0.258275	2.71183e-09	1.62922e-08	515	515
HNRPLL	0.257985	2.82846e-09	1.69574e-08	515	515
ZNF317	0.257825	2.8953e-09	1.73423e-08	515	515
BTBD10	0.257821	2.89675e-09	1.73458e-08	515	515
GRM5	0.257716	2.94129e-09	1.75914e-08	515	488
ASXL2	0.257708	2.94491e-09	1.76025e-08	515	515
PXDN	0.25747	3.0483e-09	1.81865e-08	515	515
FAM124A	0.257421	3.07029e-09	1.83082e-08	515	515
LOC341056	0.257138	3.1987e-09	1.90454e-08	515	514
FAM24B	0.257079	3.22599e-09	1.91965e-08	515	515
OR51E1	0.256999	3.26376e-09	1.94155e-08	515	483
PLIN2	0.256776	3.37116e-09	2.00305e-08	515	515
DENND5B	0.256704	3.40626e-09	2.02271e-08	515	515
TOMM40	0.256665	3.42546e-09	2.0335e-08	515	515
LOC442421	0.256606	3.45486e-09	2.04974e-08	515	485
IPMK	0.256511	3.50254e-09	2.0768e-08	515	515
WDR3	0.256406	3.55633e-09	2.10619e-08	515	515
CYCS	0.256366	3.57698e-09	2.11654e-08	515	515
TRIO	0.256361	3.57922e-09	2.11724e-08	515	515
FNDC8	0.25632	3.60077e-09	2.12935e-08	515	513
MTCH2	0.256309	3.60629e-09	2.13199e-08	515	515
MUC16	0.256207	3.65989e-09	2.16176e-08	515	503
OXGR1	0.256174	3.6775e-09	2.17088e-08	515	399
THOC1	0.256128	3.70168e-09	2.1845e-08	515	515
LOC152225	0.256089	3.72254e-09	2.19617e-08	515	468
ZNF699	0.256055	3.74104e-09	2.20578e-08	515	514
PDS5B	0.255963	3.79102e-09	2.23393e-08	515	515
USP46	0.255936	3.80594e-09	2.24206e-08	515	515
KIF1A	0.255927	3.81056e-09	2.24412e-08	515	488
TRIM44	0.25592	3.81454e-09	2.2458e-08	515	515
TMEM201	0.255786	3.88924e-09	2.28776e-08	515	515
ACTR6	0.255755	3.90624e-09	2.29708e-08	515	515
DPM1	0.25572	3.92642e-09	2.30827e-08	515	515
ZBTB8B	0.255707	3.93377e-09	2.31191e-08	515	362
NMI	0.255663	3.95852e-09	2.32509e-08	515	515
LIG3	0.255546	4.02569e-09	2.36246e-08	515	515
C12orf29	0.255525	4.03772e-09	2.36883e-08	515	515
RPL7L1	0.255374	4.12649e-09	2.4202e-08	515	515
NUDT21	0.255364	4.13252e-09	2.42302e-08	515	515
SYT5	0.255353	4.13913e-09	2.42618e-08	515	442
OR51B4	0.255309	4.16528e-09	2.4408e-08	515	149
GRPR	0.255291	4.17621e-09	2.44648e-08	515	486
KRT6B	0.255219	4.21994e-09	2.47065e-08	515	461
CEP290	0.255005	4.35148e-09	2.54543e-08	515	515
PGK1	0.254881	4.42976e-09	2.58819e-08	515	515
DCBLD2	0.254854	4.447e-09	2.59674e-08	515	515
LCLAT1	0.254764	4.50487e-09	2.62977e-08	515	515
ZFR	0.254687	4.55459e-09	2.65802e-08	515	515
PTTG2	0.254679	4.56009e-09	2.66045e-08	515	372
SDAD1	0.254645	4.5821e-09	2.67251e-08	515	515
GLA	0.254631	4.59159e-09	2.67727e-08	515	515
BIRC2	0.254627	4.59439e-09	2.67812e-08	515	515
FOXL2	0.254553	4.64332e-09	2.70585e-08	515	254
TAF6	0.254483	4.68962e-09	2.73203e-08	515	515
TRIM9	0.254468	4.69977e-09	2.73635e-08	515	513
ZSCAN20	0.254465	4.70222e-09	2.73698e-08	515	515
RPP30	0.254443	4.71666e-09	2.74459e-08	515	515
TP53TG3B	0.25442	4.73268e-09	2.75311e-08	515	256
BAZ2A	0.254401	4.74503e-09	2.75949e-08	515	515
UBAC1	0.254365	4.7699e-09	2.77154e-08	515	515
ZIC2	0.254217	4.87211e-09	2.82928e-08	515	414
IRX4	0.25416	4.91164e-09	2.8514e-08	515	183
CS	0.254086	4.96387e-09	2.87922e-08	515	515
GAGE2D	0.254079	4.96953e-09	2.88166e-08	515	80
SERPINB4	0.254026	5.00733e-09	2.89973e-08	515	372
LAG3	0.254025	5.00794e-09	2.89973e-08	515	515
MTOR	0.254002	5.02405e-09	2.90653e-08	515	515
TNFSF4	0.253982	5.03868e-09	2.91331e-08	515	515
MYST3	0.253904	5.09538e-09	2.9412e-08	515	515
SLFN13	0.253898	5.09958e-09	2.94256e-08	515	515
ULBP2	0.253875	5.11615e-09	2.95127e-08	515	515
HERC5	0.253763	5.19905e-09	2.99477e-08	515	515
TMSB15A	0.253602	5.32003e-09	3.06181e-08	515	510
GPR37L1	0.2536	5.32159e-09	3.06183e-08	515	492
LILRA3	0.253594	5.32548e-09	3.06319e-08	515	492
IFT122	0.253579	5.33734e-09	3.06824e-08	515	515
TBL1XR1	0.253543	5.3649e-09	3.08231e-08	515	515
MSL1	0.25353	5.37489e-09	3.08717e-08	515	515
STYK1	0.253406	5.47043e-09	3.14114e-08	515	515
C12orf34	0.253343	5.5198e-09	3.16557e-08	515	515
GPR78	0.253342	5.5209e-09	3.16557e-08	515	143
WISP1	0.25333	5.53034e-09	3.16825e-08	515	515
CLIP1	0.253231	5.60928e-09	3.21256e-08	515	515
PPP2R5E	0.253196	5.63697e-09	3.22749e-08	515	515
KIAA0226	0.253181	5.64941e-09	3.23369e-08	515	515
MARCKSL1	0.253053	5.75287e-09	3.29197e-08	515	515
KCNK2	0.253047	5.75828e-09	3.29412e-08	515	452
COL12A1	0.252814	5.95209e-09	3.4011e-08	515	515
ZNF562	0.252784	5.97764e-09	3.41472e-08	515	515
MPP6	0.25272	6.03241e-09	3.44404e-08	515	515
PNCK	0.252678	6.06804e-09	3.46339e-08	515	472
ADCY3	0.252585	6.14887e-09	3.50752e-08	515	515
HSPA13	0.252547	6.18259e-09	3.52465e-08	515	515
POLR3F	0.252468	6.25224e-09	3.5614e-08	515	515
ODF2	0.252409	6.30515e-09	3.59052e-08	515	515
2021-09-07	0.252382	6.32932e-09	3.60326e-08	515	515
HBE1	0.25233	6.37626e-09	3.62895e-08	515	262
HOXD12	0.252314	6.39036e-09	3.63594e-08	515	85
FLJ37201	0.252289	6.41306e-09	3.64781e-08	515	512
SIX3	0.252282	6.41982e-09	3.65062e-08	515	337
TCP11L1	0.252266	6.43396e-09	3.65762e-08	515	515
PRMT6	0.252129	6.5602e-09	3.72621e-08	515	515
GSS	0.252118	6.57065e-09	3.73108e-08	515	515
ADAM9	0.252101	6.58655e-09	3.73905e-08	515	515
KBTBD2	0.251963	6.71654e-09	3.80744e-08	515	515
C10orf78	0.251913	6.76471e-09	3.83366e-08	515	515
TRPC1	0.251902	6.77551e-09	3.83869e-08	515	515
TGM4	0.251779	6.8941e-09	3.90261e-08	515	369
TRRAP	0.251779	6.8942e-09	3.90261e-08	515	515
DPY19L2P2	0.251761	6.91176e-09	3.91145e-08	515	514
DSC3	0.251748	6.92501e-09	3.9155e-08	515	494
DARS	0.251724	6.94807e-09	3.92644e-08	515	515
USP10	0.251666	7.00525e-09	3.95698e-08	515	515
POLR2B	0.251632	7.03975e-09	3.97375e-08	515	515
PLEKHG3	0.251627	7.04384e-09	3.97494e-08	515	515
BBS7	0.251518	7.15414e-09	4.03377e-08	515	515
MIB1	0.251493	7.17869e-09	4.0454e-08	515	515
DLG1	0.251493	7.17882e-09	4.0454e-08	515	515
GOLT1B	0.251445	7.22808e-09	4.07201e-08	515	515
PSG9	0.251438	7.23506e-09	4.07479e-08	515	110
LNPEP	0.251411	7.26311e-09	4.08944e-08	515	515
GOLIM4	0.251347	7.32934e-09	4.12324e-08	515	515
PDE10A	0.251262	7.41756e-09	4.16935e-08	515	515
PARG	0.251249	7.43119e-09	4.17584e-08	515	515
EXOC2	0.25107	7.62119e-09	4.28141e-08	515	515
ZNF292	0.251055	7.63783e-09	4.28955e-08	515	515
GNL3L	0.251009	7.68735e-09	4.31614e-08	515	515
KIAA0528	0.250898	7.80922e-09	4.37965e-08	515	515
KLHDC7B	0.250896	7.81143e-09	4.37966e-08	515	515
FAM83C	0.250812	7.90453e-09	4.42813e-08	515	294
PSMD14	0.25067	8.06382e-09	4.51357e-08	515	515
SAMD9L	0.250649	8.08789e-09	4.52451e-08	515	515
NEDD4	0.250619	8.12226e-09	4.54247e-08	515	515
ITGB3BP	0.250611	8.13168e-09	4.54646e-08	515	515
CHAC2	0.250607	8.13546e-09	4.5473e-08	515	515
TNFAIP3	0.25059	8.15606e-09	4.55754e-08	515	515
ZNF8	0.250565	8.18488e-09	4.57237e-08	515	515
GAD1	0.250541	8.21196e-09	4.58621e-08	515	504
DTX3L	0.250532	8.22213e-09	4.59061e-08	515	515
GFPT2	0.250526	8.22941e-09	4.5934e-08	515	515
ERI1	0.250362	8.42146e-09	4.69797e-08	515	515
VBP1	0.24994	8.93713e-09	4.97315e-08	515	515
OBFC2A	0.249909	8.97623e-09	4.99351e-08	515	515
ZNF679	0.249803	9.11106e-09	5.06429e-08	515	63
IRF1	0.249759	9.16719e-09	5.09407e-08	515	515
SYT14	0.249744	9.18685e-09	5.10358e-08	515	330
OASL	0.249714	9.22476e-09	5.12321e-08	515	515
ASXL1	0.249687	9.26047e-09	5.14162e-08	515	515
OSGIN2	0.249664	9.28963e-09	5.15495e-08	515	515
MRPL3	0.249649	9.30993e-09	5.16478e-08	515	515
TIAM1	0.249563	9.42208e-09	5.22554e-08	515	515
LRRC59	0.249479	9.5348e-09	5.28366e-08	515	515
ATP2A2	0.249364	9.6895e-09	5.36492e-08	515	515
AKAP12	0.249311	9.76203e-09	5.40209e-08	515	515
BNC1	0.249272	9.81467e-09	5.42821e-08	515	445
TMEM179	0.249238	9.86266e-09	5.45324e-08	515	133
CACNA2D1	0.249198	9.91729e-09	5.48042e-08	515	508
MYO1E	0.249088	1.00711e-08	5.56236e-08	515	515
PADI3	0.249053	1.01204e-08	5.58801e-08	515	336
PKIB	0.24894	1.02827e-08	5.66982e-08	515	515
NPAT	0.248704	1.06271e-08	5.85327e-08	515	515
FAM55C	0.248663	1.06878e-08	5.88346e-08	515	515
ZNF833	0.24857	1.0828e-08	5.95732e-08	515	515
C17orf104	0.248468	1.09837e-08	6.0397e-08	515	515
TBPL1	0.248466	1.09869e-08	6.03975e-08	515	515
PTPRH	0.248423	1.10524e-08	6.07413e-08	515	513
B4GALNT1	0.248351	1.11638e-08	6.13194e-08	515	515
HIST1H3F	0.24834	1.11821e-08	6.13865e-08	515	208
C3orf72	0.248314	1.1223e-08	6.15941e-08	515	252
PUS7	0.248304	1.12387e-08	6.16632e-08	515	515
SERPINE1	0.248247	1.13273e-08	6.21323e-08	515	515
SNRNP48	0.248214	1.13793e-08	6.24007e-08	515	515
MAPKAPK5	0.248058	1.16296e-08	6.37378e-08	515	515
C12orf39	0.247971	1.17716e-08	6.44811e-08	515	241
KLK2	0.247933	1.18354e-08	6.47949e-08	515	265
DYNC1H1	0.247864	1.19492e-08	6.54001e-08	515	515
MDM1	0.247755	1.21325e-08	6.6367e-08	515	515
MEX3D	0.247664	1.22864e-08	6.719e-08	515	515
AQPEP	0.247477	1.26099e-08	6.89027e-08	515	465
LMBR1	0.24747	1.26227e-08	6.89227e-08	515	515
PCNXL3	0.247469	1.26239e-08	6.89227e-08	515	515
KCND2	0.24741	1.27274e-08	6.94498e-08	515	513
LRP8	0.247404	1.27392e-08	6.94956e-08	515	515
C19orf57	0.247344	1.28453e-08	6.99975e-08	515	515
CRKL	0.247245	1.30236e-08	7.0892e-08	515	515
LRRC49	0.247055	1.33707e-08	7.27025e-08	515	515
TFCP2	0.246997	1.34792e-08	7.32723e-08	515	515
OR51B2	0.246872	1.37146e-08	7.4491e-08	515	66
TPM3	0.246849	1.37583e-08	7.46881e-08	515	515
C10orf119	0.246825	1.38048e-08	7.48996e-08	515	515
[truncated: 7,631 more rows]
