# Supplementary material for: E2F7 serves as a potential prognostic biomarker for lung adenocarcinoma
Source: Medicine (Baltimore). 2024 Jan 19;103(3):e34342. doi: 10.1097/MD.0000000000034342 (PMC10798722; doi:10.1097/MD.0000000000034342)
Supplement: Supplementary file 7 [file medi-103-e34342-s007.xlsx]

## Sheet: BP
GO:0065007	biological regulation	10577
GO:0008152	metabolic process	9989
GO:0050896	response to stimulus	7837
GO:0032501	multicellular organismal process	6604
GO:0051179	localization	5790
GO:0007154	cell communication	5712
GO:0032502	developmental process	5576
GO:0016043	cellular component organization	5556
GO:0051704	multi-organism process	2178
GO:0008283	cell proliferation	1874
GO:0000003	reproduction	1278
GO:0040007	growth	907

## Sheet: CC
GO:0016020	membrane	7946
GO:0005634	nucleus	6410
GO:0031974	membrane-enclosed lumen	4697
GO:0032991	protein-containing complex	4677
GO:0005829	cytosol	4619
GO:0012505	endomembrane system	3972
GO:0031982	vesicle	3484
GO:0005615	extracellular space	2873
GO:0042995	cell projection	1948
GO:0005856	cytoskeleton	1902
GO:0005783	endoplasmic reticulum	1700
GO:0005794	Golgi apparatus	1393
GO:0005739	mitochondrion	1346
GO:0031975	envelope	997
GO:0005694	chromosome	905
GO:0005768	endosome	802
GO:0005773	vacuole	701
GO:0031012	extracellular matrix	475
GO:0005840	ribosome	218
GO:0042579	microbody	125
GO:0005811	lipid droplet	72
GO:0030312	external encapsulating structure	1

## Sheet: MF
GO:0005515	protein binding	10377
GO:0043167	ion binding	5662
GO:0003676	nucleic acid binding	3600
GO:0016787	hydrolase activity	2338
GO:0016740	transferase activity	2146
GO:0000166	nucleotide binding	1984
GO:0060089	molecular transducer activity	1279
GO:0005215	transporter activity	1159
GO:0030234	enzyme regulator activity	955
GO:0005198	structural molecule activity	751
GO:0008289	lipid binding	668
GO:0003682	chromatin binding	495
GO:0030246	carbohydrate binding	238
GO:0060090	molecular adaptor activity	190
GO:0009055	electron transfer activity	105
GO:0016209	antioxidant activity	76
GO:0045182	translation regulator activity	56
GO:0019825	oxygen binding	31
GO:0031386	protein tag	11
