# Supplementary material for: E2F7 serves as a potential prognostic biomarker for lung adenocarcinoma
Source: Medicine (Baltimore). 2024 Jan 19;103(3):e34342. doi: 10.1097/MD.0000000000034342 (PMC10798722; doi:10.1097/MD.0000000000034342)
Supplement: Supplementary file 8 [file medi-103-e34342-s008.xlsx]

## Sheet: Sheet1
geneSet	description	link	enrichmentScore	normalizedEnrichmentScore	pValue	FDR	size	plotPath	leadingEdgeNum	leadingEdgeId	userId
hsa04110	Cell cycle	http://www.kegg.jp/kegg-bin/show_pathway?hsa04110+890+701+4171+7272+9700+1111+699+5347+993+990+983+1017+4173+991+9133+4085+5933+8317+4175+8318+891+995+4172+1870+9134+10926+4176+6502+898+9088+1869+4174+5111+9232+9184+996+5591+9126+1021+3066+8243+7027+2932+10274+11200+1871+64682+1031+545+7532+51434+27127+7529	0.860028	2.35325	0	0	118	./Project_1624284172_GSEA/hsa04110.png	53	890;701;4171;7272;9700;1111;699;5347;993;990;983;1017;4173;991;9133;4085;5933;8317;4175;8318;891;995;4172;1870;9134;10926;4176;6502;898;9088;1869;4174;5111;9232;9184;996;5591;9126;1021;3066;8243;7027;2932;10274;11200;1871;64682;1031;545;7532;51434;27127;7529	ANAPC1;ANAPC7;ATR;BUB1;BUB1B;BUB3;CCNA2;CCNB1;CCNB2;CCNE1;CCNE2;CDC20;CDC25A;CDC25C;CDC27;CDC45;CDC6;CDC7;CDK1;CDK2;CDK6;CDKN2C;CHEK1;CHEK2;DBF4;E2F1;E2F2;E2F3;ESPL1;GSK3B;HDAC2;MAD2L1;MCM2;MCM3;MCM4;MCM5;MCM6;MCM7;PCNA;PKMYT1;PLK1;PRKDC;PTTG1;RBL1;SKP2;SMC1A;SMC1B;SMC3;STAG1;TFDP1;TTK;YWHAB;YWHAG
hsa03460	Fanconi anemia pathway	http://www.kegg.jp/kegg-bin/show_pathway?hsa03460+55215+672+83990+2187+2177+675+641+5888+146956+2189+7398+2175+57697+29089+2176+80010+55120+545+7156+79728	0.893772	2.15758	0	0	44	./Project_1624284172_GSEA/hsa03460.png	20	55215;672;83990;2187;2177;675;641;5888;146956;2189;7398;2175;57697;29089;2176;80010;55120;545;7156;79728	ATR;BLM;BRCA1;BRCA2;BRIP1;EME1;FANCA;FANCB;FANCC;FANCD2;FANCG;FANCI;FANCL;FANCM;PALB2;RAD51;RMI1;TOP3A;UBE2T;USP1
hsa03030	DNA replication	http://www.kegg.jp/kegg-bin/show_pathway?hsa03030+4171+2237+5984+4173+4175+5985+23649+5557+4172+4176+5427+5983+1763+5426+4174+10535+5111+10714+5422+3978+5982+246243	0.901982	2.14042	0	0	36	./Project_1624284172_GSEA/hsa03030.png	22	4171;2237;5984;4173;4175;5985;23649;5557;4172;4176;5427;5983;1763;5426;4174;10535;5111;10714;5422;3978;5982;246243	DNA2;FEN1;LIG1;MCM2;MCM3;MCM4;MCM5;MCM6;MCM7;PCNA;POLA1;POLA2;POLD3;POLE;POLE2;PRIM1;RFC2;RFC3;RFC4;RFC5;RNASEH1;RNASEH2A
hsa03440	Homologous recombination	http://www.kegg.jp/kegg-bin/show_pathway?hsa03440+672+8438+83990+11073+675+641+5888+7516+146956+25788+10714+580+7517+7156+4683+79728+5889+6117+5932+6119+5424	0.880024	2.02649	0	0	34	./Project_1624284172_GSEA/hsa03440.png	21	672;8438;83990;11073;675;641;5888;7516;146956;25788;10714;580;7517;7156;4683;79728;5889;6117;5932;6119;5424	BARD1;BLM;BRCA1;BRCA2;BRIP1;EME1;NBN;PALB2;POLD1;POLD3;RAD51;RAD51C;RAD54B;RAD54L;RBBP8;RPA1;RPA3;TOP3A;TOPBP1;XRCC2;XRCC3
hsa05206	MicroRNAs in cancer	http://www.kegg.jp/kegg-bin/show_pathway?hsa05206+113130+672+9493+993+2146+995+1870+9134+1786+898+1869+3925+1789+8091+1021+4082+5290+4893+1871+6541+5268+3678+10642+6624+5328+1788+3065+23405+3236+836+10018+6654+5962+2475+1399+3190+6093	0.693316	1.95773	0	0	149	./Project_1624284172_GSEA/hsa05206.png	37	113130;672;9493;993;2146;995;1870;9134;1786;898;1869;3925;1789;8091;1021;4082;5290;4893;1871;6541;5268;3678;10642;6624;5328;1788;3065;23405;3236;836;10018;6654;5962;2475;1399;3190;6093	BCL2L11;BRCA1;CASP3;CCNE1;CCNE2;CDC25A;CDC25C;CDCA5;CDK6;CRKL;DICER1;DNMT1;DNMT3A;DNMT3B;E2F1;E2F2;E2F3;EZH2;FSCN1;HDAC1;HMGA2;HNRNPK;HOXD10;IGF2BP1;ITGA5;KIF23;MARCKS;MTOR;NRAS;PIK3CA;PLAU;RDX;ROCK1;SERPINB5;SLC7A1;SOS1;STMN1
hsa04114	Oocyte meiosis	http://www.kegg.jp/kegg-bin/show_pathway?hsa04114+9700+699+5347+983+1017+991+9133+4085+26271+891+6790+995+9134+898+9088+9232+286151+996+9126+8243+64682+7532+51434+27127+7529+808+5501	0.713241	1.94793	0	0	118	./Project_1624284172_GSEA/hsa04114.png	27	9700;699;5347;983;1017;991;9133;4085;26271;891;6790;995;9134;898;9088;9232;286151;996;9126;8243;64682;7532;51434;27127;7529;808;5501	ANAPC1;ANAPC7;AURKA;BUB1;CALM3;CCNB1;CCNB2;CCNE1;CCNE2;CDC20;CDC25C;CDC27;CDK1;CDK2;ESPL1;FBXO43;FBXO5;MAD2L1;PKMYT1;PLK1;PPP1CC;PTTG1;SMC1A;SMC1B;SMC3;YWHAB;YWHAG
hsa03430	Mismatch repair	http://www.kegg.jp/kegg-bin/show_pathway?hsa03430+9156+5984+5985+5983+2956+5111+10714+4436+3978+5982+6117+5981+6119+5424	0.878714	1.9345	0	0	23	./Project_1624284172_GSEA/hsa03430.png	14	9156;5984;5985;5983;2956;5111;10714;4436;3978;5982;6117;5981;6119;5424	EXO1;LIG1;MSH2;MSH6;PCNA;POLD1;POLD3;RFC1;RFC2;RFC3;RFC4;RFC5;RPA1;RPA3
hsa03040	Spliceosome	http://www.kegg.jp/kegg-bin/show_pathway?hsa03040+4686+6434+9343+51729+57461+9128+55660+27339+6627+4670+56259+22938+6632+988+10915+84991+10285+1665+10992+23450+6636+23020+9416+1659+9775+9410+22916+11338+10946+23658+220988+9984+3190+9879+494115+4116+6628+11017+6626+84950+9716+51645+27316+10523+84321+8449+11157+5356+55110+58517+9092+144983+10465+51340+57187+6629+7307+3192+8175+6634+3306+3183+6637+3…	0.682963	1.92974	0	0	115	./Project_1624284172_GSEA/hsa03040.png	66	4686;6434;9343;51729;57461;9128;55660;27339;6627;4670;56259;22938;6632;988;10915;84991;10285;1665;10992;23450;6636;23020;9416;1659;9775;9410;22916;11338;10946;23658;220988;9984;3190;9879;494115;4116;6628;11017;6626;84950;9716;51645;27316;10523;84321;8449;11157;5356;55110;58517;9092;144983;10465;51340;57187;6629;7307;3192;8175;6634;3306;3183;6637;3303;3310;3304	AQR;CDC5L;CHERP;CRNKL1;CTNNBL1;DDX23;DDX46;DHX15;DHX16;DHX8;EFTUD2;EIF4A3;HNRNPA1L2;HNRNPA3;HNRNPC;HNRNPK;HNRNPM;HNRNPU;HSPA1A;HSPA1B;HSPA2;HSPA6;ISY1;LSM5;LSM6;MAGOH;MAGOHB;NCBP1;NCBP2;PLRG1;PPIH;PPIL1;PRPF19;PRPF38A;PRPF4;PRPF40A;RBM17;RBM25;RBMX;RBMXL1;SART1;SF3A2;SF3A3;SF3B2;SF3B3;SMNDC1;SNRNP200;SNRNP27;SNRNP40;SNRPA;SNRPA1;SNRPB;SNRPB2;SNRPD1;SNRPD3;SNRPF;SNRPG;SNW1;TCERG1;THOC1;THOC2;THOC3…
hsa00590	Arachidonic acid metabolism	http://www.kegg.jp/kegg-bin/show_pathway?hsa00590+2876+1555+284541+81579+2678+2878+1579+5730+8681+27306+873+84647+4048+2053+4056+5319+255189+247+8399	-0.678625	-2.05978	0	0	60	./Project_1624284172_GSEA/hsa00590.png	19	2876;1555;284541;81579;2678;2878;1579;5730;8681;27306;873;84647;4048;2053;4056;5319;255189;247;8399	ALOX15B;CBR1;CYP2B6;CYP4A11;CYP4A22;EPHX2;GGT1;GPX1;GPX3;HPGDS;JMJD7-PLA2G4B;LTA4H;LTC4S;PLA2G10;PLA2G12A;PLA2G12B;PLA2G1B;PLA2G4F;PTGDS
hsa03420	Nucleotide excision repair	http://www.kegg.jp/kegg-bin/show_pathway?hsa03420+5984+5985+5427+5983+5426+5111+10714+3978+5982+2967+8450+6117+5981+6119+5424+54107+1642+5887+2965+5425+4331	0.763115	1.90271	0	0.000115683	45	./Project_1624284172_GSEA/hsa03420.png	21	5984;5985;5427;5983;5426;5111;10714;3978;5982;2967;8450;6117;5981;6119;5424;54107;1642;5887;2965;5425;4331	CUL4B;DDB1;GTF2H1;GTF2H3;LIG1;MNAT1;PCNA;POLD1;POLD2;POLD3;POLE;POLE2;POLE3;RAD23B;RFC1;RFC2;RFC3;RFC4;RFC5;RPA1;RPA3
hsa04218	Cellular senescence	http://www.kegg.jp/kegg-bin/show_pathway?hsa04218+890+2305+1111+993+983+1017+4605+9133+5933+891+1870+9134+898+1869+132660+1021+11200+5290+4893+1871+545+286826+4683+1978+5481+808+3805+5501	0.677492	1.91529	0	0.000126199	155	./Project_1624284172_GSEA/hsa04218.png	28	890;2305;1111;993;983;1017;4605;9133;5933;891;1870;9134;898;1869;132660;1021;11200;5290;4893;1871;545;286826;4683;1978;5481;808;3805;5501	ATR;CALM3;CCNA2;CCNB1;CCNB2;CCNE1;CCNE2;CDC25A;CDK1;CDK2;CDK6;CHEK1;CHEK2;E2F1;E2F2;E2F3;EIF4EBP1;FOXM1;KIR2DL4;LIN54;LIN9;MYBL2;NBN;NRAS;PIK3CA;PPID;PPP1CC;RBL1
hsa04115	p53 signaling pathway	http://www.kegg.jp/kegg-bin/show_pathway?hsa04115+51512+6241+1111+983+1017+9133+891+9134+898+1021+11200+5268+5366+545	0.736699	1.91654	0	0.000138819	69	./Project_1624284172_GSEA/hsa04115.png	14	51512;6241;1111;983;1017;9133;891;9134;898;1021;11200;5268;5366;545	ATR;CCNB1;CCNB2;CCNE1;CCNE2;CDK1;CDK2;CDK6;CHEK1;CHEK2;GTSE1;PMAIP1;RRM2;SERPINB5
hsa04914	Progesterone-mediated oocyte maturation	http://www.kegg.jp/kegg-bin/show_pathway?hsa04914+890+699+5347+993+983+1017+9133+4085+891+6790+995+9088+996+5290+64682+51434+3320+2773	0.722544	1.92009	0	0.000154244	94	./Project_1624284172_GSEA/hsa04914.png	18	890;699;5347;993;983;1017;9133;4085;891;6790;995;9088;996;5290;64682;51434;3320;2773	ANAPC1;ANAPC7;AURKA;BUB1;CCNA2;CCNB1;CCNB2;CDC25A;CDC25C;CDC27;CDK1;CDK2;GNAI3;HSP90AA1;MAD2L1;PIK3CA;PKMYT1;PLK1
hsa03013	RNA transport	http://www.kegg.jp/kegg-bin/show_pathway?hsa03013+10460+23165+3837+57122+10940+7514+9631+4686+11260+57510+23636+8087+79023+9972+8894+79902+59343+51068+1965+65109+5901+10762+5905+8480+53371+1981+1978+11171+23279+9688+23511+23225+8663+9775+22916+4928+8662+348995+10419+1967+9984+10556+5411+4116+10250+8672+9669+1983+1977+84321+96764+54913+51808+55110+1982+56001+8893+26019+9883+387082+8661+2332+132430…	0.654575	1.87357	0	0.000320352	158	./Project_1624284172_GSEA/hsa03013.png	67	10460;23165;3837;57122;10940;7514;9631;4686;11260;57510;23636;8087;79023;9972;8894;79902;59343;51068;1965;65109;5901;10762;5905;8480;53371;1981;1978;11171;23279;9688;23511;23225;8663;9775;22916;4928;8662;348995;10419;1967;9984;10556;5411;4116;10250;8672;9669;1983;1977;84321;96764;54913;51808;55110;1982;56001;8893;26019;9883;387082;8661;2332;132430;11218;11097;57187;8669	DDX20;EIF2B1;EIF2B5;EIF2S1;EIF2S2;EIF3A;EIF3B;EIF3C;EIF3J;EIF4A3;EIF4E;EIF4EBP1;EIF4G1;EIF4G2;EIF4G3;EIF5;EIF5B;FMR1;FXR1;KPNB1;MAGOH;MAGOHB;NCBP1;NCBP2;NMD3;NUP107;NUP153;NUP155;NUP160;NUP188;NUP205;NUP210;NUP37;NUP43;NUP50;NUP54;NUP62;NUP85;NUP93;NUP98;NUPL2;NXF2;PABPC4L;PHAX;PNN;POM121;POP1;PRMT5;RAE1;RAN;RANGAP1;RPP25;RPP30;SENP2;SRRM1;STRAP;SUMO4;TACC3;TGS1;THOC1;THOC2;THOC3;UPF2;UPF3B;XPO1;…
hsa03008	Ribosome biogenesis in eukaryotes	http://www.kegg.jp/kegg-bin/show_pathway?hsa03008+10940+55341+7514+55131+1736+51068+166378+54464+5901+84128+23160+10528+6949+55813+9790+51096+1457+55127+83732+84135+10885+10556+54552+23560+51602+51077+54433+2091+134430+22803+55226+54913+56001+10199+29889+23195	0.72123	1.83827	0	0.000594939	70	./Project_1624284172_GSEA/hsa03008.png	36	10940;55341;7514;55131;1736;51068;166378;54464;5901;84128;23160;10528;6949;55813;9790;51096;1457;55127;83732;84135;10885;10556;54552;23560;51602;51077;54433;2091;134430;22803;55226;54913;56001;10199;29889;23195	BMS1;CSNK2A1;DKC1;FBL;FCF1;GAR1;GNL2;GNL3L;GTPBP4;HEATR1;LSG1;MDN1;MPHOSPH10;NAT10;NMD3;NOP56;NOP58;NXF2;POP1;RAN;RBM28;RIOK1;RPP25;RPP30;SPATA5;TCOF1;UTP15;UTP18;UTP6;WDR3;WDR36;WDR43;WDR75;XPO1;XRN1;XRN2
hsa04146	Peroxisome	http://www.kegg.jp/kegg-bin/show_pathway?hsa04146+10901+5825+8443+8800+570+1384+5824+5828+1891+4358+51+5191+8310+83594+54511+26063+3295+283927+25824+3155+92960+23417+10654+847+6342+8799+51703+11264+2053+8309+30	-0.610331	-1.904	0	0.000907168	82	./Project_1624284172_GSEA/hsa04146.png	31	10901;5825;8443;8800;570;1384;5824;5828;1891;4358;51;5191;8310;83594;54511;26063;3295;283927;25824;3155;92960;23417;10654;847;6342;8799;51703;11264;2053;8309;30	ABCD3;ACAA1;ACOX1;ACOX2;ACOX3;ACSL5;BAAT;CAT;CRAT;DECR2;DHRS4;ECH1;EPHX2;GNPAT;HMGCL;HMGCLL1;HSD17B4;MLYCD;MPV17;NUDT12;NUDT7;PEX11A;PEX11B;PEX11G;PEX19;PEX2;PEX7;PMVK;PRDX5;PXMP4;SCP2
hsa05204	Chemical carcinogenesis	http://www.kegg.jp/kegg-bin/show_pathway?hsa05204+1562+373156+1551+405+128+2948+2939+218+2941+126+2946+221357+2938+4257+2950+4258+1548+2949+27306+873+124+125+221+6817+6799+2052	-0.620341	-1.90419	0	0.00103676	75	./Project_1624284172_GSEA/hsa05204.png	26	1562;373156;1551;405;128;2948;2939;218;2941;126;2946;221357;2938;4257;2950;4258;1548;2949;27306;873;124;125;221;6817;6799;2052	ADH1A;ADH1B;ADH1C;ADH5;ALDH3A1;ALDH3B1;ARNT;CBR1;CYP2A6;CYP2C18;CYP3A7;EPHX1;GSTA1;GSTA2;GSTA4;GSTA5;GSTK1;GSTM2;GSTM4;GSTM5;GSTP1;HPGDS;MGST1;MGST2;SULT1A1;SULT1A2
hsa04142	Lysosome	http://www.kegg.jp/kegg-bin/show_pathway?hsa04142+1777+54+5641+4891+4669+3373+26088+535+1497+527+2720+1203+138050+6609+58511+10239+3073+23062+410+1519+4125+9114+10053+8722+1511+9741+285362+2517+1510+1509+6448+1201+175+967+3425+427+84572+10577+1512+9476	-0.574902	-1.91335	0	0.00120956	121	./Project_1624284172_GSEA/hsa04142.png	40	1777;54;5641;4891;4669;3373;26088;535;1497;527;2720;1203;138050;6609;58511;10239;3073;23062;410;1519;4125;9114;10053;8722;1511;9741;285362;2517;1510;1509;6448;1201;175;967;3425;427;84572;10577;1512;9476	ACP5;AGA;AP1M2;AP3S2;ARSA;ASAH1;ATP6V0A1;ATP6V0C;ATP6V0D1;CD63;CLN3;CLN5;CTNS;CTSD;CTSE;CTSF;CTSG;CTSH;CTSO;DNASE2;DNASE2B;FUCA1;GGA1;GGA2;GLB1;GNPTG;HEXA;HGSNAT;HYAL1;IDUA;LAPTM4A;LGMN;MAN2B1;NAGLU;NAPSA;NPC2;SGSH;SLC11A2;SMPD1;SUMF1
hsa00980	Metabolism of xenobiotics by cytochrome P450	http://www.kegg.jp/kegg-bin/show_pathway?hsa00980+1645+128+2948+2939+218+2941+27294+126+1565+2946+8574+221357+2938+4257+1555+2950+4258+1548+2949+27306+873+124+125+221+2052	-0.606272	-1.85783	0	0.00145147	70	./Project_1624284172_GSEA/hsa00980.png	25	1645;128;2948;2939;218;2941;27294;126;1565;2946;8574;221357;2938;4257;1555;2950;4258;1548;2949;27306;873;124;125;221;2052	ADH1A;ADH1B;ADH1C;ADH5;AKR1C1;AKR7A2;ALDH3A1;ALDH3B1;CBR1;CYP2A6;CYP2B6;CYP2D6;DHDH;EPHX1;GSTA1;GSTA2;GSTA4;GSTA5;GSTM2;GSTM4;GSTM5;GSTP1;HPGDS;MGST1;MGST2
hsa00280	Valine, leucine and isoleucine degradation	http://www.kegg.jp/kegg-bin/show_pathway?hsa00280+223+26275+1892+18+3033+197322+5095+549+54511+4329+3158+3155+38+27034+3712+224+587+593+35+36+84693+30+217	-0.685053	-1.91575	0	0.00145147	47	./Project_1624284172_GSEA/hsa00280.png	23	223;26275;1892;18;3033;197322;5095;549;54511;4329;3158;3155;38;27034;3712;224;587;593;35;36;84693;30;217	ABAT;ACAA1;ACAD8;ACADS;ACADSB;ACAT1;ACSF3;ALDH2;ALDH3A2;ALDH6A1;ALDH9A1;AUH;BCAT2;BCKDHA;ECHS1;HADH;HIBCH;HMGCL;HMGCLL1;HMGCS2;IVD;MCEE;PCCA
hsa00591	Linoleic acid metabolism	http://www.kegg.jp/kegg-bin/show_pathway?hsa00591+81579+8681+84647+5319+255189+8399	-0.741553	-1.86778	0	0.00161274	27	./Project_1624284172_GSEA/hsa00591.png	6	81579;8681;84647;5319;255189;8399	JMJD7-PLA2G4B;PLA2G10;PLA2G12A;PLA2G12B;PLA2G1B;PLA2G4F
hsa04975	Fat digestion and absorption	http://www.kegg.jp/kegg-bin/show_pathway?hsa04975+84647+8694+10555+5319+8399	-0.660962	-1.8351	0	0.0016494	37	./Project_1624284172_GSEA/hsa04975.png	5	84647;8694;10555;5319;8399	AGPAT2;DGAT1;PLA2G10;PLA2G12B;PLA2G1B
hsa04610	Complement and coagulation cascades	http://www.kegg.jp/kegg-bin/show_pathway?hsa04610+966+5265+732+717+720+2157+718+2159+3053+5345+4179+2+2160+1361+1675+730+3426+722+1191+1604	-0.573541	-1.81403	0	0.00181434	78	./Project_1624284172_GSEA/hsa04610.png	20	966;5265;732;717;720;2157;718;2159;3053;5345;4179;2;2160;1361;1675;730;3426;722;1191;1604	A2M;C2;C3;C4A;C4BPA;C7;C8B;CD46;CD55;CD59;CFD;CFI;CLU;CPB2;F10;F11;F8;SERPINA1;SERPIND1;SERPINF2
hsa00982	Drug metabolism	http://www.kegg.jp/kegg-bin/show_pathway?hsa00982+218+2941+126+1565+2328+2946+2329+221357+2938+4257+1555+2950+2327+4258+1548+4129+2949+27306+124+125+221+2330+4128	-0.643906	-1.92392	0	0.00181434	66	./Project_1624284172_GSEA/hsa00982.png	23	218;2941;126;1565;2328;2946;2329;221357;2938;4257;1555;2950;2327;4258;1548;4129;2949;27306;124;125;221;2330;4128	ADH1A;ADH1B;ADH1C;ALDH3A1;ALDH3B1;CYP2A6;CYP2B6;CYP2D6;FMO2;FMO3;FMO4;FMO5;GSTA1;GSTA4;GSTA5;GSTM2;GSTM5;GSTP1;HPGDS;MAOA;MAOB;MGST1;MGST2
hsa03010	Ribosome	http://www.kegg.jp/kegg-bin/show_pathway?hsa03010+11224+6166+6170+6188+6124+6209+6204+6235+64968+6171+6132+6218+6142+6167+6147+6206+2197+6143+6193+6125+6139+25873+6189+6222+6146+6187+6152+54460+6150+6217+6156+6130+6229+6158+9349+6181+6141+6160+6161+6207+6202+79590+6210+6230+6194+6154+6157+51065+6205+6224+9045+6228+64928+6159+6176+6136+6208+6134+6191+6168+4736+6138+23521+6135+6164+6122+6203+6137	-0.609891	-2.04806	0	0.00181434	131	./Project_1624284172_GSEA/hsa03010.png	68	11224;6166;6170;6188;6124;6209;6204;6235;64968;6171;6132;6218;6142;6167;6147;6206;2197;6143;6193;6125;6139;25873;6189;6222;6146;6187;6152;54460;6150;6217;6156;6130;6229;6158;9349;6181;6141;6160;6161;6207;6202;79590;6210;6230;6194;6154;6157;51065;6205;6224;9045;6228;64928;6159;6176;6136;6208;6134;6191;6168;4736;6138;23521;6135;6164;6122;6203;6137	FAU;MRPL14;MRPL23;MRPL24;MRPS21;MRPS6;RPL10;RPL10A;RPL11;RPL12;RPL13;RPL13A;RPL14;RPL15;RPL17;RPL18;RPL18A;RPL19;RPL22;RPL23;RPL23A;RPL24;RPL26;RPL27A;RPL28;RPL29;RPL3;RPL30;RPL31;RPL32;RPL34;RPL35;RPL36;RPL36AL;RPL37;RPL37A;RPL39;RPL4;RPL41;RPL5;RPL7A;RPL8;RPLP1;RPLP2;RPS10;RPS11;RPS12;RPS13;RPS14;RPS15;RPS15A;RPS16;RPS17;RPS18;RPS2;RPS20;RPS23;RPS24;RPS25;RPS27L;RPS29;RPS3;RPS3A;RPS4X;RPS5;RPS6…
hsa00071	Fatty acid degradation	http://www.kegg.jp/kegg-bin/show_pathway?hsa00071+3032+126+223+1892+33+51+3033+284541+2639+8310+1579+37+1376+38+124+224+125+51703+35+36+30+217	-0.713917	-1.98878	0	0.00241912	42	./Project_1624284172_GSEA/hsa00071.png	22	3032;126;223;1892;33;51;3033;284541;2639;8310;1579;37;1376;38;124;224;125;51703;35;36;30;217	ACAA1;ACADL;ACADS;ACADSB;ACADVL;ACAT1;ACOX1;ACOX3;ACSL5;ADH1A;ADH1B;ADH1C;ALDH2;ALDH3A2;ALDH9A1;CPT2;CYP4A11;CYP4A22;ECHS1;GCDH;HADH;HADHB
hsa00592	alpha-Linolenic acid metabolism	http://www.kegg.jp/kegg-bin/show_pathway?hsa00592+51+8310+81579+8681+84647+5319+30+255189+8399	-0.727155	-1.79567	0	0.00362867	23	./Project_1624284172_GSEA/hsa00592.png	9	51;8310;81579;8681;84647;5319;30;255189;8399	ACAA1;ACOX1;ACOX3;JMJD7-PLA2G4B;PLA2G10;PLA2G12A;PLA2G12B;PLA2G1B;PLA2G4F
hsa03050	Proteasome	http://www.kegg.jp/kegg-bin/show_pathway?hsa03050+5708+5717+23198+5718+5707+10197+5690+5698+3458+10213+5683+5701+5695+5721+5704+5702+5709+5713+5706+5700+5688+5686+11047+5682	0.719194	1.75743	0	0.00370185	44	./Project_1624284172_GSEA/hsa03050.png	24	5708;5717;23198;5718;5707;10197;5690;5698;3458;10213;5683;5701;5695;5721;5704;5702;5709;5713;5706;5700;5688;5686;11047;5682	ADRM1;IFNG;PSMA1;PSMA2;PSMA5;PSMA7;PSMB2;PSMB7;PSMB9;PSMC1;PSMC2;PSMC3;PSMC4;PSMC6;PSMD1;PSMD11;PSMD12;PSMD14;PSMD2;PSMD3;PSMD7;PSME2;PSME3;PSME4
hsa05166	Human T-cell leukemia virus 1 infection	http://www.kegg.jp/kegg-bin/show_pathway?hsa05166+701+1111+4605+991+9133+4085+1870+5427+1869+5426+6513+5111+10714+9232+7514+9184+996+5902+1857+2932+11200+5290+4893+1871+4602+5901+64682+1031+545+51434+8061+2002+6929+6908+7416+7850+7015+5424+5599+10744+109+8295+1739+9519+54107+1019	0.581338	1.7221	0	0.00604272	253	./Project_1624284172_GSEA/hsa05166.png	46	701;1111;4605;991;9133;4085;1870;5427;1869;5426;6513;5111;10714;9232;7514;9184;996;5902;1857;2932;11200;5290;4893;1871;4602;5901;64682;1031;545;51434;8061;2002;6929;6908;7416;7850;7015;5424;5599;10744;109;8295;1739;9519;54107;1019	ADCY3;ANAPC1;ANAPC7;ATR;BUB1B;BUB3;CCNB2;CDC20;CDC27;CDK4;CDKN2C;CHEK1;CHEK2;DLG1;DVL3;E2F1;E2F2;E2F3;ELK1;FOSL1;GSK3B;IL1R2;MAD2L1;MAPK8;MYB;MYBL2;NRAS;PCNA;PIK3CA;POLD1;POLD3;POLE;POLE2;POLE3;PTTG1;PTTG2;RAN;RANBP1;SLC2A1;TBP;TBPL1;TCF3;TERT;TRRAP;VDAC1;XPO1
hsa05203	Viral carcinogenesis	http://www.kegg.jp/kegg-bin/show_pathway?hsa05203+890+1111+983+1017+991+5933+9134+6502+898+5610+5902+87+1021+3066+5290+4893+5366+8348+8970+2967+22938+7532+7529+7187+6908+2960+10971+3065+836+2957+8343+8345+5922+1739+9519+3190+1019+1642	0.591066	1.72433	0	0.00624686	198	./Project_1624284172_GSEA/hsa05203.png	38	890;1111;983;1017;991;5933;9134;6502;898;5610;5902;87;1021;3066;5290;4893;5366;8348;8970;2967;22938;7532;7529;7187;6908;2960;10971;3065;836;2957;8343;8345;5922;1739;9519;3190;1019;1642	ACTN1;CASP3;CCNA2;CCNE1;CCNE2;CDC20;CDK1;CDK2;CDK4;CDK6;CHEK1;DDB1;DLG1;EIF2AK2;GTF2A1;GTF2E1;GTF2H3;HDAC1;HDAC2;HIST1H2BF;HIST1H2BH;HIST1H2BJ;HIST1H2BO;HNRNPK;NRAS;PIK3CA;PMAIP1;RANBP1;RASA2;RBL1;SKP2;SNW1;TBP;TBPL1;TRAF3;YWHAB;YWHAG;YWHAQ
hsa00340	Histidine metabolism	http://www.kegg.jp/kegg-bin/show_pathway?hsa00340+218+501+55748+3067+223+443+4129+57571+224+3176+221+4128+217	-0.754625	-1.76084	0	0.00699816	21	./Project_1624284172_GSEA/hsa00340.png	13	218;501;55748;3067;223;443;4129;57571;224;3176;221;4128;217	ALDH2;ALDH3A1;ALDH3A2;ALDH3B1;ALDH7A1;ALDH9A1;ASPA;CARNS1;CNDP2;HDC;HNMT;MAOA;MAOB
hsa00240	Pyrimidine metabolism	http://www.kegg.jp/kegg-bin/show_pathway?hsa00240+6241+7298+6240+23649+5557+5427+5426+10714+7083+7371+5422+790+1633+11128+10622+25885+5167+7372+5558+87178+1841+4860+221830+5424+10621+5431+54107+5433	0.634736	1.70844	0	0.00794354	96	./Project_1624284172_GSEA/hsa00240.png	28	6241;7298;6240;23649;5557;5427;5426;10714;7083;7371;5422;790;1633;11128;10622;25885;5167;7372;5558;87178;1841;4860;221830;5424;10621;5431;54107;5433	CAD;DCK;DTYMK;ENPP1;PNP;PNPT1;POLA1;POLA2;POLD1;POLD3;POLE;POLE2;POLE3;POLR1A;POLR2B;POLR2D;POLR3A;POLR3F;POLR3G;PRIM1;PRIM2;RRM1;RRM2;TK1;TWISTNB;TYMS;UCK2;UMPS
hsa05161	Hepatitis B	http://www.kegg.jp/kegg-bin/show_pathway?hsa05161+890+1017+332+1870+9134+898+1869+5111+1021+6772+5290+4893+1871+2002+7529+317+29110+10971+836+5599+54205+1019+1642+64135+7419+23586+10000+4088+7534+4318+6773	0.59056	1.67624	0	0.0111055	140	./Project_1624284172_GSEA/hsa05161.png	31	890;1017;332;1870;9134;898;1869;5111;1021;6772;5290;4893;1871;2002;7529;317;29110;10971;836;5599;54205;1019;1642;64135;7419;23586;10000;4088;7534;4318;6773	AKT3;APAF1;BIRC5;CASP3;CCNA2;CCNE1;CCNE2;CDK2;CDK4;CDK6;CYCS;DDB1;DDX58;E2F1;E2F2;E2F3;ELK1;IFIH1;MAPK8;MMP9;NRAS;PCNA;PIK3CA;SMAD3;STAT1;STAT2;TBK1;VDAC3;YWHAB;YWHAQ;YWHAZ
hsa00565	Ether lipid metabolism	http://www.kegg.jp/kegg-bin/show_pathway?hsa00565+81579+5051+9514+8681+79888+122618+84647+23646+5319+255189+8399	-0.626384	-1.72645	0	0.0125794	41	./Project_1624284172_GSEA/hsa00565.png	11	81579;5051;9514;8681;79888;122618;84647;23646;5319;255189;8399	GAL3ST1;JMJD7-PLA2G4B;LPCAT1;PAFAH2;PLA2G10;PLA2G12A;PLA2G12B;PLA2G1B;PLA2G4F;PLD3;PLD4
hsa03320	PPAR signaling pathway	http://www.kegg.jp/kegg-bin/show_pathway?hsa03320+10580+6258+33+51+284541+6256+8310+1593+1579+3158+4023+1376+6342+51703+440503+376497+8309+30+364	-0.564405	-1.70181	0	0.0157243	74	./Project_1624284172_GSEA/hsa03320.png	19	10580;6258;33;51;284541;6256;8310;1593;1579;3158;4023;1376;6342;51703;440503;376497;8309;30;364	ACAA1;ACADL;ACOX1;ACOX2;ACOX3;ACSL5;AQP7;CPT2;CYP27A1;CYP4A11;CYP4A22;HMGCS2;LPL;PLIN5;RXRA;RXRG;SCP2;SLC27A1;SORBS1
hsa05222	Small cell lung cancer	http://www.kegg.jp/kegg-bin/show_pathway?hsa05222+1017+1870+9134+6502+898+1869+1021+5290+1871+1163+1164+3655+3912+317+7187+3918+836+3688+284217+54205+329+1019+2335+3685	0.61216	1.65097	0	0.0159642	93	./Project_1624284172_GSEA/hsa05222.png	24	1017;1870;9134;6502;898;1869;1021;5290;1871;1163;1164;3655;3912;317;7187;3918;836;3688;284217;54205;329;1019;2335;3685	APAF1;BIRC2;CASP3;CCNE1;CCNE2;CDK2;CDK4;CDK6;CKS1B;CKS2;CYCS;E2F1;E2F2;E2F3;FN1;ITGA6;ITGAV;ITGB1;LAMA1;LAMB1;LAMC2;PIK3CA;SKP2;TRAF3
hsa03410	Base excision repair	http://www.kegg.jp/kegg-bin/show_pathway?hsa03410+2237+5427+5426+5111+10714+7374+55247+6996+3978+10038+27301+8930+5424+3980+54107+142	0.707949	1.64483	0.00597015	0.0162797	33	./Project_1624284172_GSEA/hsa03410.png	16	2237;5427;5426;5111;10714;7374;55247;6996;3978;10038;27301;8930;5424;3980;54107;142	APEX2;FEN1;LIG1;LIG3;MBD4;NEIL3;PARP1;PARP2;PCNA;POLD1;POLD3;POLE;POLE2;POLE3;TDG;UNG
hsa05169	Epstein-Barr virus infection	http://www.kegg.jp/kegg-bin/show_pathway?hsa05169+890+1017+1870+9134+6502+898+1869+5708+5610+5717+1021+3066+5718+6772+4940+5290+1871+5707+8819+22938+3627+6890+6891+6885+317+29110+7187+3065+836+10018+3654+5599+54205+10213+4734+7128+4939+1019+5701+23586+5704+5702+5709+10000+637+4938+6773+5713+5706	0.573355	1.64734	0	0.0163278	195	./Project_1624284172_GSEA/hsa05169.png	49	890;1017;1870;9134;6502;898;1869;5708;5610;5717;1021;3066;5718;6772;4940;5290;1871;5707;8819;22938;3627;6890;6891;6885;317;29110;7187;3065;836;10018;3654;5599;54205;10213;4734;7128;4939;1019;5701;23586;5704;5702;5709;10000;637;4938;6773;5713;5706	AKT3;APAF1;BCL2L11;BID;CASP3;CCNA2;CCNE1;CCNE2;CDK2;CDK4;CDK6;CXCL10;CYCS;DDX58;E2F1;E2F2;E2F3;EIF2AK2;HDAC1;HDAC2;IRAK1;MAP3K7;MAPK8;NEDD4;OAS1;OAS2;OAS3;PIK3CA;PSMC2;PSMC3;PSMC4;PSMC6;PSMD1;PSMD11;PSMD12;PSMD14;PSMD2;PSMD3;PSMD7;SAP30;SKP2;SNW1;STAT1;STAT2;TAP1;TAP2;TBK1;TNFAIP3;TRAF3
hsa04960	Aldosterone-regulated sodium reabsorption	http://www.kegg.jp/kegg-bin/show_pathway?hsa04960+53828+6337+476+6340+23327+482+477+481+9351+4306+6338	-0.599829	-1.70284	0	0.0166492	37	./Project_1624284172_GSEA/hsa04960.png	11	53828;6337;476;6340;23327;482;477;481;9351;4306;6338	ATP1A1;ATP1A2;ATP1B1;ATP1B2;FXYD4;NEDD4L;NR3C2;SCNN1A;SCNN1B;SCNN1G;SLC9A3R2
hsa00190	Oxidative phosphorylation	http://www.kegg.jp/kegg-bin/show_pathway?hsa00190+4707+1329+4705+245972+1345+4720+529+4698+50617+525+4694+374291+1353+533+7385+4728+4729+4708+10312+51606+9550+54539+126328+496+4696+4714+4713+4717+5464+1327+27089+6391+535+7381+51079+527+4697+4731+10975+4716+4701+1350+9114+27068+29796+64077+1346+4695+8992+84701	-0.509381	-1.70559	0	0.0170094	104	./Project_1624284172_GSEA/hsa00190.png	50	4707;1329;4705;245972;1345;4720;529;4698;50617;525;4694;374291;1353;533;7385;4728;4729;4708;10312;51606;9550;54539;126328;496;4696;4714;4713;4717;5464;1327;27089;6391;535;7381;51079;527;4697;4731;10975;4716;4701;1350;9114;27068;29796;64077;1346;4695;8992;84701	ATP4B;ATP6V0A1;ATP6V0A4;ATP6V0B;ATP6V0C;ATP6V0D1;ATP6V0D2;ATP6V0E1;ATP6V1B1;ATP6V1E1;ATP6V1G1;ATP6V1H;COX11;COX4I1;COX4I2;COX5B;COX6C;COX7A1;COX7C;LHPP;NDUFA1;NDUFA10;NDUFA11;NDUFA13;NDUFA2;NDUFA3;NDUFA4;NDUFA5;NDUFA7;NDUFB1;NDUFB10;NDUFB11;NDUFB2;NDUFB7;NDUFB8;NDUFC1;NDUFS2;NDUFS7;NDUFS8;NDUFV2;NDUFV3;PPA1;PPA2;SDHC;TCIRG1;UQCR10;UQCR11;UQCRB;UQCRC2;UQCRQ
hsa00640	Propanoate metabolism	http://www.kegg.jp/kegg-bin/show_pathway?hsa00640+55902+26275+1892+55862+18+5095+4329+8801+38+23417+84532+593+84693	-0.639873	-1.68156	0	0.0194802	31	./Project_1624284172_GSEA/hsa00640.png	13	55902;26275;1892;55862;18;5095;4329;8801;38;23417;84532;593;84693	ABAT;ACAT1;ACSS1;ACSS2;ALDH6A1;BCKDHA;ECHDC1;ECHS1;HIBCH;MCEE;MLYCD;PCCA;SUCLG2
hsa00380	Tryptophan metabolism	http://www.kegg.jp/kegg-bin/show_pathway?hsa00380+223+130013+1892+3033+2639+4129+38+224+847+4128+11185+217	-0.608519	-1.6703	0.00561798	0.0214265	37	./Project_1624284172_GSEA/hsa00380.png	12	223;130013;1892;3033;2639;4129;38;224;847;4128;11185;217	ACAT1;ACMSD;ALDH2;ALDH3A2;ALDH9A1;CAT;ECHS1;GCDH;HADH;INMT;MAOA;MAOB
hsa00220	Arginine biosynthesis	http://www.kegg.jp/kegg-bin/show_pathway?hsa00220+4846+435+162417+2875+2752+5009+95+445+27165	-0.687974	-1.6677	0.015544	0.0216071	20	./Project_1624284172_GSEA/hsa00220.png	9	4846;435;162417;2875;2752;5009;95;445;27165	ACY1;ASL;ASS1;GLS2;GLUL;GPT;NAGS;NOS3;OTC
hsa04964	Proximal tubule bicarbonate reclamation	http://www.kegg.jp/kegg-bin/show_pathway?hsa04964+8671+762+476+27165+358+482+477+481	-0.668655	-1.67066	0.00531915	0.0224978	23	./Project_1624284172_GSEA/hsa04964.png	8	8671;762;476;27165;358;482;477;481	AQP1;ATP1A1;ATP1A2;ATP1B1;ATP1B2;CA4;GLS2;SLC4A4
hsa05150	Staphylococcus aureus infection	http://www.kegg.jp/kegg-bin/show_pathway?hsa05150+727+3109+5648+3113+3119+3112+3127+3122+3123+3383+3115+717+6403+720+718+1675+3108+3426	-0.547552	-1.65488	0	0.0230342	52	./Project_1624284172_GSEA/hsa05150.png	18	727;3109;5648;3113;3119;3112;3127;3122;3123;3383;3115;717;6403;720;718;1675;3108;3426	C2;C3;C4A;C5;CFD;CFI;HLA-DMA;HLA-DMB;HLA-DOB;HLA-DPA1;HLA-DPB1;HLA-DQB1;HLA-DRA;HLA-DRB1;HLA-DRB5;ICAM1;MASP1;SELP
hsa00350	Tyrosine metabolism	http://www.kegg.jp/kegg-bin/show_pathway?hsa00350+126+5409+7306+1312+2184+8639+4129+124+125+221+4128	-0.625694	-1.64341	0	0.0249471	36	./Project_1624284172_GSEA/hsa00350.png	11	126;5409;7306;1312;2184;8639;4129;124;125;221;4128	ADH1A;ADH1B;ADH1C;ALDH3B1;AOC3;COMT;FAH;MAOA;MAOB;PNMT;TYRP1
hsa05310	Asthma	http://www.kegg.jp/kegg-bin/show_pathway?hsa05310+3111+5553+3109+3113+3119+3112+3127+3122+3123+3115+959+2206+3108+2205	-0.643129	-1.63419	0.00507614	0.0272876	28	./Project_1624284172_GSEA/hsa05310.png	14	3111;5553;3109;3113;3119;3112;3127;3122;3123;3115;959;2206;3108;2205	CD40LG;FCER1A;HLA-DMA;HLA-DMB;HLA-DOA;HLA-DOB;HLA-DPA1;HLA-DPB1;HLA-DQB1;HLA-DRA;HLA-DRB1;HLA-DRB5;MS4A2;PRG2
hsa03015	mRNA surveillance pathway	http://www.kegg.jp/kegg-bin/show_pathway?hsa03015+4686+65109+1478+53981+81608+79869+1479+51692+10767+8732+5501+9775+22916+5528+11052+11051+5529+5519+5411+4116+10250+10898+4440+26528+23049+8731+55110+56001+124540+26019+10914+132430+28227+8189+10978+9887	0.593573	1.59762	0.00269542	0.0303089	87	./Project_1624284172_GSEA/hsa03015.png	36	4686;65109;1478;53981;81608;79869;1479;51692;10767;8732;5501;9775;22916;5528;11052;11051;5529;5519;5411;4116;10250;10898;4440;26528;23049;8731;55110;56001;124540;26019;10914;132430;28227;8189;10978;9887	CLP1;CPSF2;CPSF3;CPSF4;CPSF6;CPSF7;CSTF2;CSTF3;DAZAP1;EIF4A3;FIP1L1;HBS1L;MAGOH;MAGOHB;MSI1;MSI2;NCBP1;NCBP2;NUDT21;NXF2;PABPC4L;PAPOLA;PNN;PPP1CC;PPP2R1B;PPP2R3B;PPP2R5D;PPP2R5E;RNGTT;RNMT;SMG1;SMG7;SRRM1;SYMPK;UPF2;UPF3B
hsa04120	Ubiquitin mediated proteolysis	http://www.kegg.jp/kegg-bin/show_pathway?hsa04120+672+991+11065+6502+55236+27338+996+10055+27339+10477+55120+64682+10054+51434+8453+867+65264+8450+83737+10075+54926+9320+9246+9690+329+4734+1642+3093+7334+7321+51366+90293+7326+4281+868+8697+63893+57448	0.571237	1.59774	0	0.0316266	133	./Project_1624284172_GSEA/hsa04120.png	38	672;991;11065;6502;55236;27338;996;10055;27339;10477;55120;64682;10054;51434;8453;867;65264;8450;83737;10075;54926;9320;9246;9690;329;4734;1642;3093;7334;7321;51366;90293;7326;4281;868;8697;63893;57448	ANAPC1;ANAPC7;BIRC2;BIRC6;BRCA1;CBL;CBLB;CDC20;CDC23;CDC27;CUL2;CUL4B;DDB1;FANCL;HUWE1;ITCH;KLHL13;MID1;NEDD4;PRPF19;SAE1;SKP2;TRIP12;UBA2;UBA6;UBE2C;UBE2D1;UBE2E3;UBE2G1;UBE2K;UBE2L6;UBE2N;UBE2O;UBE2R2;UBE2S;UBE2Z;UBE3C;UBR5
hsa05162	Measles	http://www.kegg.jp/kegg-bin/show_pathway?hsa05162+1017+9134+898+5610+1021+2932+6772+4940+5290+1965+6885+29110+1457+3654+3458+7128+4939+1019+64135+23586+3559+3592+10000+103+4938+6773+3552+868+3439+3553+3447+7161+51135+10379+3560+3306+3569+3303+3310+5291+3304+356+30835+208+5970	0.564031	1.57023	0.0025	0.0435892	127	./Project_1624284172_GSEA/hsa05162.png	45	1017;9134;898;5610;1021;2932;6772;4940;5290;1965;6885;29110;1457;3654;3458;7128;4939;1019;64135;23586;3559;3592;10000;103;4938;6773;3552;868;3439;3553;3447;7161;51135;10379;3560;3306;3569;3303;3310;5291;3304;356;30835;208;5970	ADAR;AKT2;AKT3;CBLB;CCNE1;CCNE2;CD209;CDK2;CDK4;CDK6;CSNK2A1;DDX58;EIF2AK2;EIF2S1;FASLG;GSK3B;HSPA1A;HSPA1B;HSPA2;HSPA6;IFIH1;IFNA1;IFNA13;IFNG;IL12A;IL1A;IL1B;IL2RA;IL2RB;IL6;IRAK1;IRAK4;IRF9;MAP3K7;OAS1;OAS2;OAS3;PIK3CA;PIK3CB;RELA;STAT1;STAT2;TBK1;TNFAIP3;TP73
